# Supplementary material for: rac-(3S,4Z)-3-Chloro-4-[2-(3-fluoro­benzyl­idene)hydrazinyl­idene]-1-methyl-3,4-dihydro-1H-2λ6,1-benzothia­zine-2,2-dione
Source: Acta Crystallogr Sect E Struct Rep Online. 2012 May 19;68(Pt 6):o1787. doi: 10.1107/S1600536812021654 (PMC3379366; doi:10.1107/S1600536812021654)
Supplement: Supplementary file 1 [file e-68-o1787-sup1.cif]

##############################################################################
#                                                                            #
# This CIF contains the data in a paper accepted for publication in          #
# Acta Crystallographica Section E. It conforms to the requirements of       #
# Notes for Authors for Acta Crystallographica Section E, and has been       #
# peer reviewed under the auspices of the IUCr Commission on Journals.       #
#                                                                            #
# Full details of the Crystallographic Information File format               #
# are given in the paper "The Crystallographic Information File (CIF):       #
# a New Standard Archive File for Crystallography" by S. R. Hall, F. H.      #
# Allen and I. D. Brown [Acta Cryst. (1991), A47, 655-685].                  #
#                                                                            #
# The current version of the core CIF dictionary is obtainable from          #
# ftp://ftp.iucr.org/pub/cif_core.dic.                                       #
#                                                                            #
# Software is freely available for graphical display of the structure(s)     #
# in this CIF. For information consult the CIF software page                 #
# http://www.iucr.org/resources/cif/software.                                #
#                                                                            #
# This file may be used for bona fide research purposes within the           #
# scientific community so long as proper attribution is given to the journal # 
# article from which it was obtained.                                        #
#                                                                            #
##############################################################################
data_global
_audit_creation_method     ?
_journal_date_recd_electronic     2012-05-06
_journal_date_accepted     2012-05-13
_journal_name_full     'Acta Crystallographica, Section E'
_journal_year     2012
_journal_volume     68
_journal_issue      6
_journal_page_first     o1787
_journal_page_last     o1787
_journal_paper_category     QO
_journal_paper_doi     10.1107/S1600536812021654
_journal_coeditor_code     HB6778
_publ_contact_author
;
Muhammad Nawaz Tahir
University of Sargodha
Department of Physics
Sargodha
Pakistan
;
_publ_contact_author_email     'dmntahir_uos@yahoo.com'
_publ_contact_author_fax     '0092 48 32 22 121'
_publ_contact_author_phone     '0092 48 92 30 914'
_publ_section_title
;\
<i>rac</i>-(3<i>S</i>,4<i>Z</i>)-3-Chloro-4-[2-(3-\
fluorobenzylidene)hydrazinylidene]-\
3-chloro-1-methyl-3,4-dihydro-1<i>H</i>-2\l^6^,1-benzothiazine-2,2-dione
;
loop_
    _publ_author_name
    _publ_author_address
    'Muhammad  Shafiq'
;
Department of Chemistry
Government College University
Faisalabad
Pakistan
;
    'Tahir, M. Nawaz'
;
University of Sargodha
Department of Physics
Sargodha
Pakistan
;
    'Islam Ullah Khan'
;
Materials Chemistry Laboratory
Department of Chemistry
Government College University
Lahore
Pakistan
;
    'Saeed Ahmad'
;
Department of Chemistry
Gomal University
Dera Ismail Khan
K.P.K
Pakistan
;
data_I
_audit_creation_method     SHELXL-97
_chemical_name_systematic
;
<i>rac</i>-(3<i>S</i>,4<i>Z</i>)-3-Chloro-4-[2-(3-
fluorobenzylidene)hydrazinylidene]-
3-chloro-1-methyl-3,4-dihydro-1<i>H</i>-2\l^6^,1-benzothiazine-2,2-dione
;
_chemical_name_common     ?
_chemical_formula_moiety     'C16 H13 Cl F N3 O2 S'
_chemical_formula_sum     'C16 H13 Cl F N3 O2 S'
_chemical_formula_iupac     'C16 H13 Cl F N3 O2 S'
_chemical_formula_weight     365.80
_symmetry_cell_setting     triclinic
_symmetry_space_group_name_H-M     'P -1'
_symmetry_space_group_name_Hall     '-P 1'
loop_
    _symmetry_equiv_pos_site_id
    _symmetry_equiv_pos_as_xyz
    1 x,y,z
    2 -x,-y,-z
_cell_length_a     7.0072(3)
_cell_length_b     8.9402(4)
_cell_length_c     13.3438(6)
_cell_angle_alpha     98.184(3)
_cell_angle_beta     90.510(2)
_cell_angle_gamma     98.389(3)
_cell_volume     818.19(6)
_cell_formula_units_Z     2
_cell_measurement_reflns_used     1744
_cell_measurement_theta_min     2.33
_cell_measurement_theta_max     25.25
_cell_measurement_temperature     296(2)
_exptl_crystal_description     needle
_exptl_crystal_colour     yellow
_exptl_crystal_size_max     0.26
_exptl_crystal_size_mid     0.18
_exptl_crystal_size_min     0.12
_exptl_crystal_density_diffrn     1.485
_exptl_crystal_density_meas     ?
_exptl_crystal_density_method     'not measured'
_exptl_crystal_F_000     376
_exptl_absorpt_coefficient_mu     0.386
_exptl_absorpt_correction_type     multi-scan
_exptl_absorpt_process_details     '(SADABS; Bruker, 2005)'
_exptl_absorpt_correction_T_min     0.930
_exptl_absorpt_correction_T_max     0.960
_exptl_special_details     ' '
_diffrn_ambient_temperature     296(2)
_diffrn_radiation_type     MoK\a
_diffrn_radiation_wavelength     0.71073
_diffrn_radiation_source     'fine-focus sealed tube'
_diffrn_radiation_monochromator     graphite
_diffrn_measurement_device_type     'Bruker Kappa APEXII CCD'
_diffrn_measurement_method     \w
_diffrn_detector_area_resol_mean     8.10
_diffrn_reflns_number     11874
_diffrn_reflns_av_R_equivalents     0.0654
_diffrn_reflns_av_sigmaI/netI     0.0778
_diffrn_reflns_theta_min     2.33
_diffrn_reflns_theta_max     25.25
_diffrn_reflns_theta_full     25.25
_diffrn_measured_fraction_theta_max     0.993
_diffrn_measured_fraction_theta_full     0.993
_diffrn_reflns_limit_h_min     -8
_diffrn_reflns_limit_h_max     8
_diffrn_reflns_limit_k_min     -10
_diffrn_reflns_limit_k_max     10
_diffrn_reflns_limit_l_min     -16
_diffrn_reflns_limit_l_max     16
_diffrn_standards_number     0
_diffrn_standards_interval_count     ?
_diffrn_standards_interval_time     ?
_diffrn_standards_decay_%     ?
_refine_special_details
;
Refinement of <i>F</i>^2^ against ALL reflections. The weighted <i>R</i>-factor
<i>wR</i> and goodness of fit <i>S</i> are based on <i>F</i>^2^, conventional
<i>R</i>-factors <i>R</i> are based on <i>F</i>, with <i>F</i> set to zero for
negative <i>F</i>^2^. The threshold expression of <i>F</i>^2^ >
\s(<i>F</i>^2^) is used only for calculating <i>R</i>-factors(gt) <i>etc</i>.
and is not relevant to the choice of reflections for refinement.
<i>R</i>-factors based on <i>F</i>^2^ are statistically about twice as large
as those based on <i>F</i>, and <i>R</i>- factors based on ALL data will be
even larger.
;
_reflns_number_total     2941
_reflns_number_gt     1744
_reflns_threshold_expression     I>2\s(I)
_refine_ls_structure_factor_coef     Fsqd
_refine_ls_matrix_type     full
_refine_ls_R_factor_all     0.1012
_refine_ls_R_factor_gt     0.0501
_refine_ls_wR_factor_gt     0.0998
_refine_ls_wR_factor_ref     0.1201
_refine_ls_goodness_of_fit_ref     1.001
_refine_ls_restrained_S_all     1.001
_refine_ls_number_reflns     2941
_refine_ls_number_parameters     218
_refine_ls_number_restraints     0
_refine_ls_hydrogen_treatment     constr
_refine_ls_weighting_scheme     calc
_refine_ls_weighting_details
         'calc w=1/[\s^2^(Fo^2^)+(0.0478P)^2^+0.0889P] where P=(Fo^2^+2Fc^2^)/3'
_atom_sites_solution_hydrogens     geom
_atom_sites_solution_primary     direct
_atom_sites_solution_secondary     difmap
_refine_ls_shift/su_max     0.000
_refine_ls_shift/su_mean     0.000
_refine_diff_density_max     0.331
_refine_diff_density_min     -0.315
loop_
    _atom_type_symbol
    _atom_type_description
    _atom_type_scat_dispersion_real
    _atom_type_scat_dispersion_imag
    _atom_type_scat_source
    'C' 'C' 0.0033 0.0016
                         'International Tables Vol C Tables 4.2.6.8 and 6.1.1.4'
    'H' 'H' 0.0000 0.0000
                         'International Tables Vol C Tables 4.2.6.8 and 6.1.1.4'
    'N' 'N' 0.0061 0.0033
                         'International Tables Vol C Tables 4.2.6.8 and 6.1.1.4'
    'O' 'O' 0.0106 0.0060
                         'International Tables Vol C Tables 4.2.6.8 and 6.1.1.4'
    'F' 'F' 0.0171 0.0103
                         'International Tables Vol C Tables 4.2.6.8 and 6.1.1.4'
    'S' 'S' 0.1246 0.1234
                         'International Tables Vol C Tables 4.2.6.8 and 6.1.1.4'
    'Cl' 'Cl' 0.1484 0.1585
                         'International Tables Vol C Tables 4.2.6.8 and 6.1.1.4'
_computing_data_collection     'APEX2 (Bruker, 2009)'
_computing_cell_refinement     'SAINT (Bruker, 2009)'
_computing_data_reduction     'SAINT (Bruker, 2009)'
_computing_structure_solution     'SHELXS97 (Sheldrick, 2008)'
_computing_structure_refinement     'SHELXL97 (Sheldrick, 2008)'
_computing_molecular_graphics
                  'ORTEP-3 for Windows (Farrugia, 1997) and PLATON (Spek, 2009)'
_computing_publication_material
;
WinGX (Farrugia, 1999) and PLATON (Spek, 2009)
;
loop_
    _atom_site_type_symbol
    _atom_site_label
    _atom_site_fract_x
    _atom_site_fract_y
    _atom_site_fract_z
    _atom_site_U_iso_or_equiv
    _atom_site_thermal_displace_type
    _atom_site_calc_flag
    _atom_site_refinement_flags
    _atom_site_occupancy
    _atom_site_disorder_assembly
    _atom_site_disorder_group
    Cl Cl1 0.49246(13) 0.08066(10) 0.23725(7) 0.0532(4) Uani . . 1.000 . -16
    S S1 0.86510(13) 0.02559(10) 0.15593(7) 0.0428(3) Uani . . 1.000 . -16
    F F1 0.8027(4) 0.4684(3) 0.88468(18) 0.0894(11) Uani . . 1.000 . -16
    O O1 1.0538(3) 0.0163(3) 0.19335(18) 0.0532(9) Uani . . 1.000 . -16
    O O2 0.8416(4) 0.1283(3) 0.08580(18) 0.0561(10) Uani . . 1.000 . -16
    N N1 0.7533(4) -0.1425(3) 0.1110(2) 0.0426(10) Uani . . 1.000 . -16
    N N2 0.7629(4) -0.0292(3) 0.4293(2) 0.0459(11) Uani . . 1.000 . -16
    N N3 0.7744(4) 0.1263(3) 0.4676(2) 0.0483(11) Uani . . 1.000 . -16
    C C1 0.7272(4) -0.2167(3) 0.2815(3) 0.0336(11) Uani . . 1.000 . -16
    C C2 0.7020(5) -0.3359(4) 0.3404(3) 0.0450(12) Uani . . 1.000 . -16
    C C3 0.6839(5) -0.4857(4) 0.2968(3) 0.0516(16) Uani . . 1.000 . -16
    C C4 0.6917(5) -0.5215(4) 0.1934(3) 0.0523(16) Uani . . 1.000 . -16
    C C5 0.7157(5) -0.4082(4) 0.1340(3) 0.0478(12) Uani . . 1.000 . -16
    C C6 0.7322(4) -0.2558(4) 0.1761(3) 0.0365(12) Uani . . 1.000 . -16
    C C7 0.7362(4) 0.0683(4) 0.2675(2) 0.0369(12) Uani . . 1.000 . -16
    C C8 0.7431(4) -0.0574(3) 0.3326(3) 0.0349(11) Uani . . 1.000 . -16
    C C9 0.7800(5) 0.1472(4) 0.5641(3) 0.0460(14) Uani . . 1.000 . -16
    C C10 0.7926(5) 0.2996(4) 0.6232(3) 0.0403(12) Uani . . 1.000 . -16
    C C11 0.7939(5) 0.3134(4) 0.7280(3) 0.0446(12) Uani . . 1.000 . -16
    C C12 0.8044(5) 0.4569(5) 0.7816(3) 0.0509(14) Uani . . 1.000 . -16
    C C13 0.8143(5) 0.5861(4) 0.7388(3) 0.0555(16) Uani . . 1.000 . -16
    C C14 0.8139(6) 0.5733(5) 0.6347(3) 0.0616(17) Uani . . 1.000 . -16
    C C15 0.8029(5) 0.4312(4) 0.5773(3) 0.0520(16) Uani . . 1.000 . -16
    C C16 0.6640(7) -0.1733(4) 0.0094(3) 0.0738(19) Uani . . 1.000 . -16
    H H2 0.69751 -0.31273 0.41045 0.0537 Uiso . . 1.000 . -16
    H H3 0.66630 -0.56307 0.33701 0.0617 Uiso . . 1.000 . -16
    H H4 0.68056 -0.62314 0.16378 0.0630 Uiso . . 1.000 . -16
    H H5 0.72107 -0.43369 0.06412 0.0575 Uiso . . 1.000 . -16
    H H7 0.79712 0.16603 0.30513 0.0445 Uiso . . 1.000 . -16
    H H9 0.77593 0.06299 0.59809 0.0550 Uiso . . 1.000 . -16
    H H11 0.78773 0.22787 0.76088 0.0531 Uiso . . 1.000 . -16
    H H13 0.82112 0.68101 0.77869 0.0670 Uiso . . 1.000 . -16
    H H14 0.82110 0.66031 0.60328 0.0737 Uiso . . 1.000 . -16
    H H15 0.80241 0.42290 0.50700 0.0627 Uiso . . 1.000 . -16
    H H16A 0.73119 -0.24304 -0.03305 0.1104 Uiso . . 1.000 . -16
    H H16B 0.67065 -0.07948 -0.01841 0.1104 Uiso . . 1.000 . -16
    H H16C 0.53138 -0.21768 0.01300 0.1104 Uiso . . 1.000 . -16
loop_
    _atom_site_aniso_label
    _atom_site_aniso_U_11
    _atom_site_aniso_U_22
    _atom_site_aniso_U_33
    _atom_site_aniso_U_12
    _atom_site_aniso_U_13
    _atom_site_aniso_U_23
    Cl1 0.0468(6) 0.0544(6) 0.0638(7) 0.0169(5) 0.0014(5) 0.0171(5)
    S1 0.0479(6) 0.0375(6) 0.0431(6) 0.0047(4) 0.0054(4) 0.0072(4)
    F1 0.118(2) 0.096(2) 0.0487(17) 0.0188(16) 0.0047(15) -0.0117(13)
    O1 0.0366(14) 0.0522(16) 0.0688(18) 0.0026(12) 0.0021(13) 0.0062(14)
    O2 0.0778(19) 0.0452(16) 0.0494(17) 0.0094(13) 0.0105(14) 0.0197(13)
    N1 0.0589(19) 0.0380(18) 0.0290(17) 0.0038(14) -0.0007(14) 0.0021(14)
    N2 0.062(2) 0.0408(19) 0.0339(19) 0.0118(15) -0.0019(15) -0.0016(14)
    N3 0.070(2) 0.0406(19) 0.0321(19) 0.0104(16) -0.0009(16) -0.0043(14)
    C1 0.0342(19) 0.031(2) 0.035(2) 0.0057(15) -0.0041(16) 0.0025(16)
    C2 0.049(2) 0.044(2) 0.042(2) 0.0071(18) -0.0016(18) 0.0060(19)
    C3 0.059(3) 0.038(2) 0.059(3) 0.0051(19) -0.007(2) 0.014(2)
    C4 0.064(3) 0.032(2) 0.059(3) 0.0044(19) -0.007(2) 0.004(2)
    C5 0.057(2) 0.044(2) 0.040(2) 0.0084(19) 0.0006(19) -0.0031(19)
    C6 0.038(2) 0.036(2) 0.035(2) 0.0062(16) -0.0027(16) 0.0032(17)
    C7 0.040(2) 0.034(2) 0.034(2) 0.0038(16) 0.0010(16) -0.0024(16)
    C8 0.0325(19) 0.035(2) 0.036(2) 0.0037(15) -0.0034(16) 0.0025(16)
    C9 0.048(2) 0.047(2) 0.043(3) 0.0120(18) 0.0026(19) 0.0019(19)
    C10 0.041(2) 0.046(2) 0.032(2) 0.0069(17) 0.0038(16) -0.0009(18)
    C11 0.049(2) 0.047(2) 0.036(2) 0.0043(18) 0.0045(18) 0.0031(18)
    C12 0.054(2) 0.066(3) 0.027(2) 0.006(2) 0.0025(18) -0.010(2)
    C13 0.055(3) 0.042(2) 0.065(3) 0.007(2) 0.006(2) -0.008(2)
    C14 0.071(3) 0.056(3) 0.056(3) 0.007(2) 0.003(2) 0.005(2)
    C15 0.062(3) 0.053(3) 0.039(2) 0.006(2) 0.0028(19) 0.002(2)
    C16 0.123(4) 0.056(3) 0.039(3) 0.002(3) -0.016(3) 0.008(2)
_geom_special_details
;
Bond distances, angles <i>etc</i>. have been calculated using the rounded
fractional coordinates. All su's are estimated from the variances of the
(full) variance-covariance matrix. The cell e.s.d.'s are taken into account in
the estimation of distances, angles and torsion angles
;
loop_
    _geom_bond_atom_site_label_1
    _geom_bond_atom_site_label_2
    _geom_bond_site_symmetry_1
    _geom_bond_site_symmetry_2
    _geom_bond_distance
    _geom_bond_publ_flag
    Cl1 C7 . . 1.774(3) no
    S1 O1 . . 1.427(2) no
    S1 O2 . . 1.426(3) no
    S1 N1 . . 1.620(3) no
    S1 C7 . . 1.772(3) no
    F1 C12 . . 1.365(5) no
    N1 C6 . . 1.418(5) no
    N1 C16 . . 1.461(5) no
    N2 N3 . . 1.402(4) no
    N2 C8 . . 1.281(5) no
    N3 C9 . . 1.274(5) no
    C1 C2 . . 1.404(5) no
    C1 C6 . . 1.402(6) no
    C1 C8 . . 1.477(4) no
    C2 C3 . . 1.370(5) no
    C3 C4 . . 1.375(6) no
    C4 C5 . . 1.365(5) no
    C5 C6 . . 1.386(5) no
    C7 C8 . . 1.521(5) no
    C9 C10 . . 1.464(5) no
    C10 C11 . . 1.386(6) no
    C10 C15 . . 1.395(5) no
    C11 C12 . . 1.369(6) no
    C12 C13 . . 1.353(6) no
    C13 C14 . . 1.377(6) no
    C14 C15 . . 1.378(6) no
    C2 H2 . . 0.9300 no
    C3 H3 . . 0.9300 no
    C4 H4 . . 0.9300 no
    C5 H5 . . 0.9300 no
    C7 H7 . . 0.9800 no
    C9 H9 . . 0.9300 no
    C11 H11 . . 0.9300 no
    C13 H13 . . 0.9300 no
    C14 H14 . . 0.9300 no
    C15 H15 . . 0.9300 no
    C16 H16A . . 0.9600 no
    C16 H16B . . 0.9600 no
    C16 H16C . . 0.9600 no
loop_
    _geom_angle_atom_site_label_1
    _geom_angle_atom_site_label_2
    _geom_angle_atom_site_label_3
    _geom_angle_site_symmetry_1
    _geom_angle_site_symmetry_2
    _geom_angle_site_symmetry_3
    _geom_angle
    _geom_angle_publ_flag
    O1 S1 O2 . . . 119.60(17) no
    O1 S1 N1 . . . 110.77(16) no
    O1 S1 C7 . . . 103.50(14) no
    O2 S1 N1 . . . 108.96(15) no
    O2 S1 C7 . . . 111.18(16) no
    N1 S1 C7 . . . 101.18(15) no
    S1 N1 C6 . . . 117.9(2) no
    S1 N1 C16 . . . 121.1(2) no
    C6 N1 C16 . . . 120.9(3) no
    N3 N2 C8 . . . 113.5(3) no
    N2 N3 C9 . . . 111.1(3) no
    C2 C1 C6 . . . 117.8(3) no
    C2 C1 C8 . . . 118.9(3) no
    C6 C1 C8 . . . 123.2(3) no
    C1 C2 C3 . . . 121.3(4) no
    C2 C3 C4 . . . 119.9(3) no
    C3 C4 C5 . . . 120.2(3) no
    C4 C5 C6 . . . 121.1(4) no
    N1 C6 C1 . . . 121.4(3) no
    N1 C6 C5 . . . 118.9(3) no
    C1 C6 C5 . . . 119.7(3) no
    Cl1 C7 S1 . . . 110.70(15) no
    Cl1 C7 C8 . . . 109.6(2) no
    S1 C7 C8 . . . 108.8(2) no
    N2 C8 C1 . . . 119.6(3) no
    N2 C8 C7 . . . 122.2(3) no
    C1 C8 C7 . . . 118.2(3) no
    N3 C9 C10 . . . 122.1(3) no
    C9 C10 C11 . . . 118.9(3) no
    C9 C10 C15 . . . 122.0(4) no
    C11 C10 C15 . . . 119.0(3) no
    C10 C11 C12 . . . 117.9(3) no
    F1 C12 C11 . . . 117.2(4) no
    F1 C12 C13 . . . 118.7(4) no
    C11 C12 C13 . . . 124.2(4) no
    C12 C13 C14 . . . 118.3(4) no
    C13 C14 C15 . . . 119.8(4) no
    C10 C15 C14 . . . 120.9(4) no
    C1 C2 H2 . . . 119.00 no
    C3 C2 H2 . . . 119.00 no
    C2 C3 H3 . . . 120.00 no
    C4 C3 H3 . . . 120.00 no
    C3 C4 H4 . . . 120.00 no
    C5 C4 H4 . . . 120.00 no
    C4 C5 H5 . . . 119.00 no
    C6 C5 H5 . . . 119.00 no
    Cl1 C7 H7 . . . 109.00 no
    S1 C7 H7 . . . 109.00 no
    C8 C7 H7 . . . 109.00 no
    N3 C9 H9 . . . 119.00 no
    C10 C9 H9 . . . 119.00 no
    C10 C11 H11 . . . 121.00 no
    C12 C11 H11 . . . 121.00 no
    C12 C13 H13 . . . 121.00 no
    C14 C13 H13 . . . 121.00 no
    C13 C14 H14 . . . 120.00 no
    C15 C14 H14 . . . 120.00 no
    C10 C15 H15 . . . 120.00 no
    C14 C15 H15 . . . 120.00 no
    N1 C16 H16A . . . 109.00 no
    N1 C16 H16B . . . 109.00 no
    N1 C16 H16C . . . 109.00 no
    H16A C16 H16B . . . 110.00 no
    H16A C16 H16C . . . 109.00 no
    H16B C16 H16C . . . 109.00 no
loop_
    _geom_torsion_atom_site_label_1
    _geom_torsion_atom_site_label_2
    _geom_torsion_atom_site_label_3
    _geom_torsion_atom_site_label_4
    _geom_torsion_site_symmetry_1
    _geom_torsion_site_symmetry_2
    _geom_torsion_site_symmetry_3
    _geom_torsion_site_symmetry_4
    _geom_torsion
    _geom_torsion_publ_flag
    O1 S1 N1 C6 . . . . 56.5(3) no
    O2 S1 N1 C6 . . . . -170.0(2) no
    C7 S1 N1 C6 . . . . -52.8(3) no
    O1 S1 N1 C16 . . . . -128.2(3) no
    O2 S1 N1 C16 . . . . 5.4(3) no
    C7 S1 N1 C16 . . . . 122.6(3) no
    N1 S1 C7 Cl1 . . . . -63.9(2) no
    O1 S1 C7 C8 . . . . -58.3(2) no
    O2 S1 C7 C8 . . . . 172.1(2) no
    N1 S1 C7 C8 . . . . 56.5(2) no
    O1 S1 C7 Cl1 . . . . -178.68(18) no
    O2 S1 C7 Cl1 . . . . 51.7(2) no
    C16 N1 C6 C5 . . . . 31.8(5) no
    S1 N1 C6 C5 . . . . -152.9(3) no
    S1 N1 C6 C1 . . . . 27.3(4) no
    C16 N1 C6 C1 . . . . -148.0(3) no
    C8 N2 N3 C9 . . . . 175.3(3) no
    N3 N2 C8 C1 . . . . -179.5(3) no
    N3 N2 C8 C7 . . . . 0.9(4) no
    N2 N3 C9 C10 . . . . 179.9(3) no
    C2 C1 C6 N1 . . . . 178.7(3) no
    C2 C1 C6 C5 . . . . -1.1(4) no
    C8 C1 C6 N1 . . . . 0.0(4) no
    C8 C1 C6 C5 . . . . -179.8(3) no
    C6 C1 C8 C7 . . . . 8.9(4) no
    C2 C1 C8 N2 . . . . 10.5(4) no
    C2 C1 C8 C7 . . . . -169.8(3) no
    C8 C1 C2 C3 . . . . 179.1(3) no
    C6 C1 C2 C3 . . . . 0.4(5) no
    C6 C1 C8 N2 . . . . -170.9(3) no
    C1 C2 C3 C4 . . . . 0.5(5) no
    C2 C3 C4 C5 . . . . -0.6(5) no
    C3 C4 C5 C6 . . . . -0.1(5) no
    C4 C5 C6 N1 . . . . -178.8(3) no
    C4 C5 C6 C1 . . . . 1.0(5) no
    Cl1 C7 C8 N2 . . . . -97.9(3) no
    Cl1 C7 C8 C1 . . . . 82.4(3) no
    S1 C7 C8 N2 . . . . 141.0(3) no
    S1 C7 C8 C1 . . . . -38.7(3) no
    N3 C9 C10 C11 . . . . 178.6(3) no
    N3 C9 C10 C15 . . . . -1.2(5) no
    C9 C10 C11 C12 . . . . -179.6(3) no
    C15 C10 C11 C12 . . . . 0.3(5) no
    C9 C10 C15 C14 . . . . 179.7(4) no
    C11 C10 C15 C14 . . . . -0.1(5) no
    C10 C11 C12 F1 . . . . 179.1(3) no
    C10 C11 C12 C13 . . . . -0.3(6) no
    F1 C12 C13 C14 . . . . -179.3(3) no
    C11 C12 C13 C14 . . . . 0.0(6) no
    C12 C13 C14 C15 . . . . 0.2(6) no
    C13 C14 C15 C10 . . . . -0.2(6) no
loop_
    _geom_hbond_atom_site_label_D
    _geom_hbond_atom_site_label_H
    _geom_hbond_atom_site_label_A
    _geom_hbond_site_symmetry_A
    _geom_hbond_distance_DH
    _geom_hbond_distance_HA
    _geom_hbond_distance_DA
    _geom_hbond_angle_DHA
    _geom_hbond_publ_flag
    C5 H5 F1 1_544 0.93 2.53 3.442(5) 167 yes
_iucr_refine_instructions_details
;
TITL HS145CL_0m in P-1
CELL 0.71073 7.0072 8.9402 13.3438 98.184 90.510 98.389
ZERR 2.00 0.0003 0.0004 0.0006 0.003 0.002 0.003
LATT 1
SFAC C  H  N  O  F  S  Cl
UNIT 32  26  6  4  2  2  2
L.S. 40
OMIT -3 50.5
ACTA
BOND $H
HTAB
CONF
LIST 4
FMAP 2
PLAN 8
TEMP 23.000
WGHT    0.047800    0.088900
FVAR       0.24514
CL1   7    0.492464    0.080656    0.237252    11.00000    0.04677    0.05440 =
         0.06376    0.01712    0.00144    0.01688
S1    6    0.865104    0.025586    0.155935    11.00000    0.04786    0.03749 =
         0.04313    0.00718    0.00537    0.00466
F1    5    0.802669    0.468439    0.884683    11.00000    0.11760    0.09623 =
         0.04867   -0.01172    0.00470    0.01880
N1    3    0.753318   -0.142486    0.111009    11.00000    0.05887    0.03801 =
         0.02903    0.00212   -0.00069    0.00379
N2    3    0.762938   -0.029205    0.429302    11.00000    0.06164    0.04083 =
         0.03388   -0.00162   -0.00190    0.01181
N3    3    0.774356    0.126295    0.467631    11.00000    0.06981    0.04063 =
         0.03205   -0.00428   -0.00088    0.01036
O1    4    1.053812    0.016271    0.193350    11.00000    0.03658    0.05224 =
         0.06882    0.00619    0.00211    0.00264
O2    4    0.841630    0.128248    0.085803    11.00000    0.07781    0.04517 =
         0.04937    0.01974    0.01047    0.00942
C1    1    0.727161   -0.216717    0.281462    11.00000    0.03416    0.03116 =
         0.03511    0.00246   -0.00408    0.00568
C2    1    0.701973   -0.335930    0.340406    11.00000    0.04857    0.04423 =
         0.04147    0.00596   -0.00155    0.00706
AFIX  43
H2    2    0.697505   -0.312727    0.410454    11.00000   -1.20000
AFIX   0
C3    1    0.683865   -0.485653    0.296748    11.00000    0.05916    0.03772 =
         0.05869    0.01395   -0.00737    0.00511
AFIX  43
H3    2    0.666298   -0.563068    0.337005    11.00000   -1.20000
AFIX   0
C4    1    0.691674   -0.521456    0.193351    11.00000    0.06433    0.03208 =
         0.05922    0.00371   -0.00743    0.00436
AFIX  43
H4    2    0.680559   -0.623143    0.163780    11.00000   -1.20000
AFIX   0
C5    1    0.715693   -0.408179    0.133974    11.00000    0.05740    0.04373 =
         0.04022   -0.00312    0.00059    0.00835
AFIX  43
H5    2    0.721066   -0.433693    0.064119    11.00000   -1.20000
AFIX   0
C6    1    0.732203   -0.255808    0.176055    11.00000    0.03839    0.03625 =
         0.03469    0.00319   -0.00270    0.00619
C7    1    0.736163    0.068315    0.267478    11.00000    0.04036    0.03388 =
         0.03431   -0.00236    0.00095    0.00378
AFIX  13
H7    2    0.797119    0.166035    0.305127    11.00000   -1.20000
AFIX   0
C8    1    0.743130   -0.057426    0.332633    11.00000    0.03248    0.03522 =
         0.03592    0.00245   -0.00344    0.00365
C9    1    0.779983    0.147232    0.564106    11.00000    0.04837    0.04682 =
         0.04253    0.00192    0.00256    0.01199
AFIX  43
H9    2    0.775934    0.062993    0.598093    11.00000   -1.20000
AFIX   0
C10   1    0.792615    0.299560    0.623232    11.00000    0.04097    0.04591 =
         0.03244   -0.00094    0.00383    0.00693
C11   1    0.793851    0.313381    0.728008    11.00000    0.04867    0.04677 =
         0.03572    0.00310    0.00450    0.00431
AFIX  43
H11   2    0.787730    0.227874    0.760882    11.00000   -1.20000
AFIX   0
C12   1    0.804373    0.456936    0.781555    11.00000    0.05376    0.06644 =
         0.02688   -0.01034    0.00246    0.00627
C13   1    0.814267    0.586059    0.738838    11.00000    0.05518    0.04212 =
         0.06538   -0.00820    0.00560    0.00675
AFIX  43
H13   2    0.821120    0.681013    0.778692    11.00000   -1.20000
AFIX   0
C14   1    0.813937    0.573340    0.634717    11.00000    0.07081    0.05553 =
         0.05626    0.00478    0.00268    0.00692
AFIX  43
H14   2    0.821102    0.660314    0.603283    11.00000   -1.20000
AFIX   0
C15   1    0.802943    0.431164    0.577269    11.00000    0.06232    0.05281 =
         0.03925    0.00152    0.00284    0.00554
AFIX  43
H15   2    0.802405    0.422899    0.506997    11.00000   -1.20000
AFIX   0
C16   1    0.663980   -0.173312    0.009435    11.00000    0.12256    0.05572 =
         0.03887    0.00763   -0.01594    0.00163
AFIX 137
H16A  2    0.731190   -0.243042   -0.033050    11.00000   -1.50000
H16B  2    0.670654   -0.079476   -0.018407    11.00000   -1.50000
H16C  2    0.531376   -0.217682    0.012997    11.00000   -1.50000
AFIX   0
HKLF 4 1 1 0 0 0 1 0 0 0 1
REM  HS145CL_0m in P-1
REM R1 =  0.0501 for   1744 Fo > 4sig(Fo)  and  0.1012 for all   2941 data
REM    218 parameters refined using      0 restraints
END
WGHT      0.0478      0.0897
REM Highest difference peak  0.331,  deepest hole -0.315,  1-sigma level  0.055
Q1    1   0.8171  0.7055  0.6041  11.00000  0.05    0.33
Q2    1   0.7374 -0.1346  0.3119  11.00000  0.05    0.20
Q3    1   0.3619  0.1982  0.2184  11.00000  0.05    0.19
Q4    1   0.8839 -0.2775 -0.0180  11.00000  0.05    0.19
Q5    1   1.1557  0.0976  0.1048  11.00000  0.05    0.19
Q6    1   0.6910  0.2829  0.5814  11.00000  0.05    0.18
Q7    1   0.6787 -0.2166  0.2222  11.00000  0.05    0.18
Q8    1   0.7582  0.0267 -0.0883  11.00000  0.05    0.18
;
