# Supplementary material for: rac-(3S,4Z)-3-Chloro-4-[2-(3-fluoro­benzyl­idene)hydrazinyl­idene]-1-methyl-3,4-dihydro-1H-2λ6,1-benzothia­zine-2,2-dione
Source: Acta Crystallogr Sect E Struct Rep Online. 2012 May 19;68(Pt 6):o1787. doi: 10.1107/S1600536812021654 (PMC3379366; doi:10.1107/S1600536812021654)
Supplement: Supplementary file 2 [file e-68-o1787-Isup2.hkl]

#
# h,k,l, Fc-squared, Fo-squared, sigma(Fo-squared) and status flag
#
data_I
_shelx_title ' HS145CL_0m in P-1'
_shelx_refln_list_code          4
_shelx_F_calc_maximum      128.37
_exptl_crystal_F_000       376.00
_reflns_d_resolution_high  0.8332
 
loop_
 _symmetry_equiv_pos_as_xyz
 'x, y, z'
 '-x, -y, -z'
 
_cell_length_a     7.0072
_cell_length_b     8.9402
_cell_length_c    13.3438
_cell_angle_alpha  98.184
_cell_angle_beta   90.510
_cell_angle_gamma  98.389
 
_shelx_F_squared_multiplier     1.000
 
loop_
 _refln_index_h
 _refln_index_k
 _refln_index_l
 _refln_F_squared_calc
 _refln_F_squared_meas
 _refln_F_squared_sigma
 _refln_observed_status
   1   0   0      281.58      251.94      3.89 o
   2   0   0    16478.97    16344.78    126.10 o
   3   0   0     2719.57     2718.28     33.47 o
   4   0   0     1514.59     1495.32     27.07 o
   5   0   0       57.49       60.73      7.36 o
   6   0   0       34.23       44.92      9.00 o
   7   0   0        7.07        1.85      7.17 o
   8   0   0       20.14       41.80     12.20 o
  -8   1   0      305.20      274.46     23.68 o
  -7   1   0        4.87        5.83      8.32 o
  -6   1   0      219.01      206.80     20.90 o
  -5   1   0       83.45       91.16      7.55 o
  -4   1   0     1175.10     1220.53     19.49 o
  -3   1   0      807.97      764.81     12.74 o
  -2   1   0        0.44        0.48      2.21 o
  -1   1   0       76.03       84.41      3.48 o
   0   1   0     1869.10     1851.38     22.81 o
   1   1   0       25.07       31.28      2.40 o
   2   1   0     5224.01     5089.60     43.44 o
   3   1   0      246.38      243.73      8.23 o
   4   1   0      122.31      117.90      8.34 o
   5   1   0      540.92      532.52     16.99 o
   6   1   0       30.46       31.67      6.88 o
   7   1   0        1.44      -10.06      6.71 o
   8   1   0       63.28       60.93     23.15 o
  -8   2   0        0.96        6.20     11.71 o
  -7   2   0        0.00       12.30     10.50 o
  -6   2   0      169.92      162.25     12.07 o
  -5   2   0        2.88        3.46      3.70 o
  -4   2   0        1.64       -2.08      3.03 o
  -3   2   0      599.95      563.02     12.13 o
  -2   2   0      448.24      397.29      8.05 o
  -1   2   0       19.97       10.74      2.05 o
   0   2   0     7447.22     7000.12     64.30 o
   1   2   0     1073.19     1068.43     15.60 o
   2   2   0      227.90      250.50      8.92 o
   3   2   0      474.17      434.21     11.43 o
   4   2   0       15.15        8.14      4.59 o
   5   2   0      232.22      228.30     12.85 o
   6   2   0        7.61       16.00      8.07 o
   7   2   0        0.03       -0.28      9.41 o
  -8   3   0        1.80        5.83     10.32 o
  -7   3   0       56.72       45.40     12.77 o
  -6   3   0        3.07        7.28      6.22 o
  -5   3   0        0.26       -4.75      3.64 o
  -4   3   0       35.43       21.94      5.12 o
  -3   3   0        0.08        2.06      3.14 o
  -2   3   0      120.86      125.01      5.67 o
  -1   3   0        0.06        0.65      2.36 o
   0   3   0       24.30       18.35      3.44 o
   1   3   0     1303.81     1306.78     21.98 o
   2   3   0      875.78      861.03     18.85 o
   3   3   0       64.45       63.65      6.93 o
   4   3   0       42.94       44.11      7.37 o
   5   3   0       98.52       93.09     10.28 o
   6   3   0       23.96       30.38      9.40 o
   7   3   0        0.94      -10.37      9.48 o
  -8   4   0       11.30        4.98     12.04 o
  -7   4   0       92.21      106.09     15.82 o
  -6   4   0        0.17        8.76      8.71 o
  -5   4   0       14.65       12.11      5.18 o
  -4   4   0      124.11      140.43      8.09 o
  -3   4   0      115.44      112.29      8.49 o
  -2   4   0       53.11       50.60      4.03 o
  -1   4   0       86.97       87.58      6.10 o
   0   4   0       56.00       56.42      6.09 o
   1   4   0      547.83      548.57     16.03 o
   2   4   0       21.29        8.79      5.05 o
   3   4   0       66.66       56.98      7.88 o
   4   4   0       92.20       82.48      9.45 o
   5   4   0      115.65      115.79     12.18 o
   6   4   0       18.15       35.93     12.03 o
   7   4   0        7.30       21.28     12.34 o
  -7   5   0       66.00       61.02     13.49 o
  -6   5   0        2.21       -5.40      7.71 o
  -5   5   0      226.71      211.86     17.47 o
  -4   5   0      303.28      310.57     15.61 o
  -3   5   0        0.71       -0.06      3.50 o
  -2   5   0       13.66       14.19      3.72 o
  -1   5   0      466.34      469.28     21.51 o
   0   5   0       51.99       75.21      7.42 o
   1   5   0      401.95      364.86     18.07 o
   2   5   0        8.04        9.33      6.73 o
   3   5   0       95.20      105.57     13.25 o
   4   5   0      120.09      121.51     11.71 o
   5   5   0       54.28       36.77     10.03 o
   6   5   0       39.87       42.41     11.52 o
  -7   6   0       31.33       31.25     12.47 o
  -6   6   0       30.35       34.46     11.23 o
  -5   6   0      224.33      260.62     19.92 o
  -4   6   0      494.97      470.90     23.88 o
  -3   6   0       19.09       23.50      5.93 o
  -2   6   0       51.39       58.70      6.37 o
  -1   6   0     1301.46     1224.13     25.55 o
   0   6   0        2.52       -0.97      4.99 o
   1   6   0        6.40        9.75      6.28 o
   2   6   0       46.74       43.11      9.84 o
   3   6   0      377.18      334.69     19.74 o
   4   6   0       59.36       33.11     14.89 o
   5   6   0       26.62       19.92     12.72 o
   6   6   0       38.55       55.94     16.24 o
  -7   7   0        0.23       -3.42     10.38 o
  -6   7   0        0.94       11.82      9.76 o
  -5   7   0      412.87      369.43     24.93 o
  -4   7   0        5.48        4.21      9.65 o
  -3   7   0       81.55       69.23     12.79 o
  -2   7   0      572.07      566.90     18.12 o
  -1   7   0      127.82      127.39     11.71 o
   0   7   0       73.43       97.48     12.58 o
   1   7   0      701.25      733.60     27.14 o
   2   7   0        0.38        4.79      7.60 o
   3   7   0       58.67       58.48     10.89 o
   4   7   0      122.90      151.34     20.53 o
   5   7   0       28.52       23.97     12.57 o
  -6   8   0       11.44       11.74     11.23 o
  -5   8   0       25.79       26.26     11.34 o
  -4   8   0       22.60        9.17      9.76 o
  -3   8   0        2.00       -7.00     11.65 o
  -2   8   0       36.54       37.15      9.42 o
  -1   8   0       48.63       51.13      9.56 o
   0   8   0        5.32       17.12     10.93 o
   1   8   0       30.83       46.52     10.55 o
   2   8   0       19.74       34.70     10.58 o
   3   8   0       71.15       56.66     15.39 o
   4   8   0       31.80       29.11     21.65 o
  -5   9   0       78.61       70.32     15.52 o
  -4   9   0        3.33        3.74     10.17 o
  -3   9   0       70.53       48.17     14.15 o
  -2   9   0       41.15       37.04     14.16 o
  -1   9   0        0.99       15.51     11.75 o
   0   9   0        0.39       -1.33      8.72 o
   1   9   0       72.27       86.81     14.31 o
   2   9   0       40.76       32.43     18.91 o
   3   9   0        2.65       10.29     12.67 o
  -3  10   0       34.31       48.09     15.81 o
  -2  10   0        0.55       -9.77     10.87 o
  -1  10   0        5.26       10.31     15.56 o
   0  10   0        0.98        2.26     13.12 o
   1  10   0        0.02        3.62     16.64 o
  -1 -10   1      146.77      182.59     67.56 o
   0 -10   1        0.00        1.76     12.49 o
   1 -10   1       11.47       21.90     22.96 o
   2 -10   1       29.86       25.10     13.12 o
   3 -10   1        3.22       21.88     12.11 o
   4 -10   1       50.84       62.91     18.30 o
  -3  -9   1        0.66        2.54     11.61 o
  -2  -9   1        7.21        9.82     11.69 o
  -1  -9   1      292.33      299.58     22.45 o
   0  -9   1        3.69       -2.50      8.38 o
   1  -9   1       13.55       15.65      9.33 o
   2  -9   1       20.12       14.31     11.20 o
   3  -9   1        1.01        2.16     14.39 o
   4  -9   1      129.25      108.34     16.68 o
   5  -9   1       26.08       25.84     22.46 o
  -4  -8   1       25.96        9.35     12.73 o
  -3  -8   1        1.21       15.10     10.73 o
  -2  -8   1       26.69       20.50      9.82 o
  -1  -8   1       18.69       24.80      8.83 o
   0  -8   1      104.85      121.21     14.22 o
   1  -8   1      764.78      734.52     31.54 o
   2  -8   1      101.46       92.02     11.55 o
   3  -8   1      107.13       94.92     14.47 o
   4  -8   1      243.88      246.97     20.73 o
   5  -8   1       10.82        4.18      9.35 o
   6  -8   1        1.71       -2.33     14.98 o
  -5  -7   1       20.53       36.02     15.21 o
  -4  -7   1       21.67       47.58     14.43 o
  -3  -7   1       13.85       10.56      8.59 o
  -2  -7   1       13.47       24.32      9.03 o
  -1  -7   1      658.34      698.96     51.88 o
   0  -7   1        0.08       -1.23      6.17 o
   1  -7   1      114.27      120.35     10.99 o
   2  -7   1        7.32        5.11      5.07 o
   3  -7   1      534.71      533.90     41.85 o
   4  -7   1      270.00      237.29     18.32 o
   5  -7   1      219.66      182.46     16.77 o
   6  -7   1       13.31       23.88      9.93 o
   7  -7   1      161.01      129.46     26.62 o
  -6  -6   1       32.81       29.32     14.69 o
  -5  -6   1      148.53      135.83     19.63 o
  -4  -6   1       50.40       39.71     11.14 o
  -3  -6   1      491.58      449.92     22.38 o
  -2  -6   1        4.50       14.62      7.04 o
  -1  -6   1      377.26      389.13     17.81 o
   0  -6   1      366.61      379.23     18.29 o
   1  -6   1       56.79       61.36      7.01 o
   2  -6   1        1.59       -0.99      4.66 o
   3  -6   1        0.57        1.13      4.22 o
   4  -6   1      140.08      130.38     13.53 o
   5  -6   1       85.79       59.45     10.75 o
   6  -6   1        1.49       -6.04      7.91 o
   7  -6   1       57.79       77.90     18.97 o
  -6  -5   1       48.94       42.97     12.08 o
  -5  -5   1       23.12       23.27      8.75 o
  -4  -5   1        0.08       -8.67      5.78 o
  -3  -5   1       92.88       79.21      9.57 o
  -2  -5   1       78.54       81.91      8.69 o
  -1  -5   1      177.14      189.69     11.54 o
   0  -5   1      370.84      396.54     13.54 o
   1  -5   1      305.56      315.73     19.79 o
   2  -5   1      206.59      194.94      8.88 o
   3  -5   1       33.75       38.17      4.73 o
   4  -5   1       54.34       64.04      9.42 o
   5  -5   1      215.99      187.78     13.96 o
   6  -5   1        0.11       -4.62      7.02 o
   7  -5   1        0.16       -7.94     17.56 o
  -7  -4   1        0.06        2.36     10.88 o
  -6  -4   1       58.78       62.77     10.81 o
  -5  -4   1       23.45       15.52      7.67 o
  -4  -4   1       23.24       21.26      6.81 o
  -3  -4   1      306.06      320.35     15.17 o
  -2  -4   1      188.25      198.39     12.31 o
  -1  -4   1       17.63       29.24      5.50 o
   0  -4   1     1219.30     1155.82     19.44 o
   1  -4   1       42.71       50.28      4.37 o
   2  -4   1      274.42      263.07      7.05 o
   3  -4   1      299.78      277.82      9.82 o
   4  -4   1        4.51        3.08      4.16 o
   5  -4   1      368.31      345.74     15.50 o
   6  -4   1        0.02       29.73     13.04 o
   7  -4   1        0.00       -5.86     10.86 o
   8  -4   1       38.98       50.77     13.89 o
  -7  -3   1       10.11       17.28     11.94 o
  -6  -3   1      121.27      131.16     14.37 o
  -5  -3   1       66.81       77.50      8.26 o
  -4  -3   1       24.26       22.24      5.69 o
  -3  -3   1      424.33      396.31     15.69 o
  -2  -3   1      637.63      653.15     17.45 o
  -1  -3   1       40.36       45.61      5.03 o
   0  -3   1     1145.51     1056.19     16.61 o
   1  -3   1      133.99      155.16      5.50 o
   2  -3   1      949.25      899.07     19.63 o
   3  -3   1      855.70      846.24     20.49 o
   4  -3   1        0.22       -0.92      2.32 o
   5  -3   1      301.60      304.85     10.64 o
   6  -3   1       21.04       22.26      7.11 o
   7  -3   1       32.47        8.41      9.82 o
   8  -3   1       42.70       49.81     14.38 o
  -7  -2   1        8.41        7.63      7.85 o
  -6  -2   1      185.46      182.28     17.64 o
  -5  -2   1       35.01       29.97      5.95 o
  -4  -2   1       10.63        9.57      4.05 o
  -3  -2   1      215.68      196.34     10.18 o
  -2  -2   1      948.79      947.94     15.58 o
  -1  -2   1      553.09      533.05      9.91 o
   0  -2   1     3228.79     3139.99     32.64 o
   1  -2   1      746.38      698.80      9.95 o
   2  -2   1       39.13       38.04      2.65 o
   3  -2   1     1686.41     1765.09     21.23 o
   4  -2   1       10.14        9.78      3.57 o
   5  -2   1      404.53      419.50     14.77 o
   6  -2   1       91.90      105.43     12.34 o
   7  -2   1       36.41       27.85     15.52 o
   8  -2   1        0.05        3.04      9.38 o
  -8  -1   1        2.64       13.57     11.38 o
  -7  -1   1       57.10       42.32     10.79 o
  -6  -1   1       96.18      101.35     12.80 o
  -5  -1   1       36.36       42.64      9.58 o
  -4  -1   1       21.22       23.05      4.71 o
  -3  -1   1       82.47       86.29      4.83 o
  -2  -1   1      310.32      348.48     10.92 o
  -1  -1   1     5410.28     5029.24     44.72 o
   0  -1   1      182.11      142.99      3.62 o
   1  -1   1     8547.07     8141.59     89.11 o
   2  -1   1    13335.53    12976.38    112.71 o
   3  -1   1     3719.58     3806.78     38.07 o
   4  -1   1     3984.31     4030.17     48.11 o
   5  -1   1       86.55      103.15      8.00 o
   6  -1   1      512.80      490.67     20.79 o
   7  -1   1       75.22       77.39     10.62 o
   8  -1   1        1.02       -5.83     18.75 o
  -8   0   1       36.64       27.81     10.85 o
  -7   0   1      331.35      324.09     22.59 o
  -6   0   1      782.84      769.05     25.33 o
  -5   0   1       73.43       81.20      9.47 o
  -4   0   1     2288.67     2318.68     35.33 o
  -3   0   1      526.61      571.78     12.84 o
  -2   0   1     3450.47     3709.85     33.37 o
  -1   0   1     1847.62     1771.23     18.47 o
   1   0   1     2368.81     2273.60     19.14 o
   2   0   1      158.58      157.78      4.36 o
   3   0   1      338.54      350.03      8.21 o
   4   0   1      167.14      168.11      7.51 o
   5   0   1      223.80      200.09     10.70 o
   6   0   1      339.72      312.60     15.58 o
   7   0   1       27.14       33.50     10.93 o
   8   0   1      108.75      117.05     18.80 o
  -8   1   1       42.05       51.88     16.07 o
  -7   1   1      117.31      112.99     14.06 o
  -6   1   1        3.55        7.45      6.36 o
  -5   1   1      284.53      275.02     16.58 o
  -4   1   1      496.91      497.58     14.32 o
  -3   1   1      149.19      166.70      6.20 o
  -2   1   1     8140.91     7909.73     77.95 o
  -1   1   1      112.47      113.82      4.35 o
   0   1   1     1567.41     1514.27     15.19 o
   1   1   1     2183.39     2139.67     19.75 o
   2   1   1      960.27      878.23     11.04 o
   3   1   1        5.63        3.05      2.89 o
   4   1   1     1114.94     1058.27     19.05 o
   5   1   1      206.27      214.96     10.80 o
   6   1   1       30.35       35.47      7.94 o
   7   1   1        0.49        4.28      8.78 o
   8   1   1        4.98       14.21     13.70 o
  -8   2   1       20.35       14.00     13.29 o
  -7   2   1       88.61      118.19     28.41 o
  -6   2   1       29.28       36.31      8.41 o
  -5   2   1      693.36      685.02     17.39 o
  -4   2   1      290.60      271.52      9.80 o
  -3   2   1        2.44        1.44      2.84 o
  -2   2   1      274.78      269.92      8.95 o
  -1   2   1     1087.93     1002.37     13.34 o
   0   2   1     1159.80     1079.65     14.26 o
   1   2   1      600.95      601.42     11.07 o
   2   2   1        9.35        6.14      3.05 o
   3   2   1      245.49      240.38      9.39 o
   4   2   1      231.98      225.37     14.51 o
   5   2   1       62.23       71.71      9.22 o
   6   2   1      179.17      175.02     19.80 o
   7   2   1        0.07       15.40     16.69 o
  -8   3   1       40.11       32.90     16.11 o
  -7   3   1       65.86       71.32     22.62 o
  -6   3   1        0.09        4.52      6.53 o
  -5   3   1      557.44      558.55     17.30 o
  -4   3   1       12.07       12.19      3.72 o
  -3   3   1      243.16      229.90     11.82 o
  -2   3   1      303.65      274.24      7.48 o
  -1   3   1      135.20      167.02      6.24 o
   0   3   1     4062.33     4161.29     46.12 o
   1   3   1      730.21      658.24     14.91 o
   2   3   1      577.50      609.96     16.21 o
   3   3   1      347.93      371.34     18.58 o
   4   3   1      546.79      547.36     20.25 o
   5   3   1       11.70       13.37      6.44 o
   6   3   1      164.48      171.58     20.73 o
   7   3   1        3.21      -11.84     11.31 o
  -8   4   1       55.01       49.34     14.68 o
  -7   4   1       30.99       52.83     17.04 o
  -6   4   1       52.32       46.09     11.68 o
  -5   4   1      429.93      393.51     17.53 o
  -4   4   1      137.91      148.53     15.82 o
  -3   4   1      175.05      171.23      9.89 o
  -2   4   1      182.10      170.51      6.38 o
  -1   4   1       32.84       50.14      4.75 o
   0   4   1      206.53      209.55      9.69 o
   1   4   1     1341.47     1417.79     27.88 o
   2   4   1      336.94      321.70     14.47 o
   3   4   1        1.09        2.02      5.07 o
   4   4   1       15.55       12.59      6.73 o
   5   4   1       23.54       30.71      8.47 o
   6   4   1      151.37      118.64     18.94 o
   7   4   1       10.55        1.04     12.75 o
  -7   5   1       59.90       58.40     16.02 o
  -6   5   1       17.30       -8.10      8.59 o
  -5   5   1       23.74       19.75      9.73 o
  -4   5   1      180.23      177.21     12.47 o
  -3   5   1      392.41      443.77     21.78 o
  -2   5   1      660.79      715.45     16.61 o
  -1   5   1      261.14      283.55     11.26 o
   0   5   1       36.07       21.17      5.59 o
   1   5   1      442.18      501.34     27.24 o
   2   5   1        0.87       -5.37      4.99 o
   3   5   1        9.88       16.89     10.54 o
   4   5   1       99.12       82.82     11.48 o
   5   5   1        4.76       -3.13      8.28 o
   6   5   1       38.80       56.88     15.60 o
  -7   6   1        2.85        8.17     12.23 o
  -6   6   1        4.79        4.15      9.54 o
  -5   6   1       16.27       32.42     10.87 o
  -4   6   1       51.48       59.92     23.55 o
  -3   6   1       81.63       83.95      9.17 o
  -2   6   1       38.28       31.15      5.78 o
  -1   6   1      331.86      344.52     15.10 o
   0   6   1       65.82       62.67      8.29 o
   1   6   1      135.55      138.89     11.89 o
   2   6   1       49.79       43.76      8.79 o
   3   6   1       15.78       22.12      7.95 o
   4   6   1       55.72       38.60     11.14 o
   5   6   1       33.41       47.12     14.46 o
   6   6   1       11.89       18.79     13.91 o
  -7   7   1        0.54        8.41     17.56 o
  -6   7   1       85.87       75.23     14.83 o
  -5   7   1        2.79       -2.32      9.31 o
  -4   7   1       79.58       98.43     15.38 o
  -3   7   1       24.96       26.23      5.54 o
  -2   7   1       47.17       42.23      8.24 o
  -1   7   1       35.84       42.36     11.43 o
   0   7   1       12.58        4.84      7.81 o
   1   7   1       26.67       17.41      8.93 o
   2   7   1        7.81       11.07     10.33 o
   3   7   1       13.63        1.61      7.91 o
   4   7   1        2.62        0.08     15.67 o
   5   7   1        7.29        5.42     14.89 o
  -6   8   1        6.22        6.63     11.51 o
  -5   8   1       15.49        7.66     10.52 o
  -4   8   1      346.43      361.74     60.99 o
  -3   8   1       40.33       45.40     12.76 o
  -2   8   1       57.59       61.78     10.89 o
  -1   8   1      154.43      165.12     17.02 o
   0   8   1        4.38        5.48      7.96 o
   1   8   1        9.69        9.85      8.47 o
   2   8   1       61.54       70.95     12.85 o
   3   8   1        4.65      -14.00      9.33 o
   4   8   1        1.33        2.91     12.01 o
  -5   9   1       18.78       25.16     12.47 o
  -4   9   1      116.66      124.52     26.29 o
  -3   9   1       62.57       47.33     15.26 o
  -2   9   1        0.09      -10.11     12.15 o
  -1   9   1       76.32      104.26     21.13 o
   0   9   1        0.47        2.70      8.59 o
   1   9   1       26.02       30.25     13.95 o
   2   9   1       28.33       23.85     15.78 o
   3   9   1        2.24      -13.57     11.55 o
  -3  10   1        1.96        8.38     23.21 o
  -2  10   1        0.32      -15.65     10.43 o
  -1  10   1       51.53       73.38     27.46 o
   0  10   1        0.36       -6.68     12.75 o
   1  10   1       66.53       63.88     20.21 o
  -1 -10   2       66.61       58.62     17.91 o
   0 -10   2        5.44       11.15     13.12 o
   1 -10   2       10.93      -17.97     11.98 o
   2 -10   2        2.58        4.52     11.93 o
   3 -10   2        0.01       -3.77     10.37 o
   4 -10   2       52.47       61.55     23.96 o
  -3  -9   2       24.17       22.71     13.93 o
  -2  -9   2       22.33       33.29     13.54 o
  -1  -9   2       14.40       30.09     10.36 o
   0  -9   2       65.51       66.66     14.42 o
   1  -9   2       13.96       12.08      8.61 o
   2  -9   2        5.65       -4.55      9.12 o
   3  -9   2        0.37       -6.92      9.27 o
   4  -9   2      111.45      102.27     15.46 o
   5  -9   2       49.95       46.56     11.47 o
  -4  -8   2        6.69      -16.21     10.81 o
  -3  -8   2      192.48      193.85     35.98 o
  -2  -8   2        0.55       -6.88      7.37 o
  -1  -8   2        0.47        2.12      7.52 o
   0  -8   2      147.69      150.05     14.19 o
   1  -8   2      160.41      186.20     14.46 o
   2  -8   2        3.18        3.99     10.12 o
   3  -8   2      414.44      364.42     26.71 o
   4  -8   2       17.24       15.01      8.43 o
   5  -8   2       17.03       32.23      9.47 o
   6  -8   2       70.05       81.54     20.63 o
  -5  -7   2       42.95       36.71     18.85 o
  -4  -7   2      249.27      231.95     23.51 o
  -3  -7   2       51.53       54.15     10.67 o
  -2  -7   2      474.26      479.34     25.69 o
  -1  -7   2     1311.70     1331.33     35.49 o
   0  -7   2     1297.47     1248.77     32.00 o
   1  -7   2      613.24      640.84     37.61 o
   2  -7   2        5.91        6.91      4.87 o
   3  -7   2      289.41      273.86      9.72 o
   4  -7   2       19.47       18.05      8.38 o
   5  -7   2      200.72      223.24     16.26 o
   6  -7   2        7.20      -11.15     12.65 o
   7  -7   2        0.35       -7.65     14.48 o
  -6  -6   2        0.65       -2.28     11.20 o
  -5  -6   2        0.00        6.61     11.87 o
  -4  -6   2      230.99      224.66     23.31 o
  -3  -6   2      221.39      230.20     20.98 o
  -2  -6   2      103.68      109.22     11.12 o
  -1  -6   2      108.98       82.11      9.30 o
   0  -6   2      697.12      665.81     31.13 o
   1  -6   2       30.95       28.02      5.58 o
   2  -6   2       87.49       80.85      8.84 o
   3  -6   2      158.60      172.46     15.90 o
   4  -6   2       45.33       54.15      8.57 o
   5  -6   2      232.50      210.84     19.80 o
   6  -6   2        5.10        9.36     14.14 o
   7  -6   2       33.87       16.99     14.19 o
  -6  -5   2       61.99       50.70     12.49 o
  -5  -5   2        0.67       -1.63     10.47 o
  -4  -5   2      102.43      103.08     11.10 o
  -3  -5   2        9.96       12.03      6.63 o
  -2  -5   2       14.20        8.22      5.34 o
  -1  -5   2      901.09      886.09     36.61 o
   0  -5   2      305.25      273.49     11.84 o
   1  -5   2       37.57       43.73      5.15 o
   2  -5   2      333.12      323.45      9.13 o
   3  -5   2       51.66       45.03      5.44 o
   4  -5   2       44.40       55.48      7.24 o
   5  -5   2      484.53      511.85     18.66 o
   6  -5   2        2.58       -2.78      7.03 o
   7  -5   2       47.79       45.89     10.88 o
  -7  -4   2        3.85       16.66     13.07 o
  -6  -4   2       69.02       85.73     11.65 o
  -5  -4   2       45.36       37.81      8.53 o
  -4  -4   2       71.49       75.80      9.99 o
  -3  -4   2      242.60      285.45     15.84 o
  -2  -4   2       61.78       61.74      7.14 o
  -1  -4   2       44.86       48.45      5.73 o
   0  -4   2      260.46      235.15      8.60 o
   1  -4   2       75.16       67.63      6.63 o
   2  -4   2      158.83      150.48      9.46 o
   3  -4   2      420.67      435.55     18.10 o
   4  -4   2       20.22       14.75      5.94 o
   5  -4   2      132.51      129.89      8.21 o
   6  -4   2        1.86       -4.06      8.30 o
   7  -4   2       60.01       75.84     13.68 o
   8  -4   2       40.86       31.18     10.28 o
  -7  -3   2       61.29       37.92     13.26 o
  -6  -3   2       84.35       91.72      8.89 o
  -5  -3   2       11.66        8.37      6.57 o
  -4  -3   2       12.78       17.88      5.70 o
  -3  -3   2        0.62       -2.38      4.01 o
  -2  -3   2       10.68       13.86      4.20 o
  -1  -3   2       32.16       25.72      5.23 o
   0  -3   2      444.68      459.06      8.89 o
   1  -3   2      285.07      282.81      9.91 o
   2  -3   2      265.12      229.95      6.31 o
   3  -3   2       98.66       90.83      5.78 o
   4  -3   2        4.05        3.37      3.14 o
   5  -3   2      447.93      485.48     24.21 o
   6  -3   2       42.91       42.38     12.45 o
   7  -3   2        6.51        6.76     10.90 o
   8  -3   2       43.66       31.35     14.81 o
  -7  -2   2       22.61        8.32     10.98 o
  -6  -2   2       59.62       55.74     11.65 o
  -5  -2   2      701.79      756.39     34.95 o
  -4  -2   2       82.55       85.92      8.23 o
  -3  -2   2      726.94      781.54     20.44 o
  -2  -2   2      245.61      235.29      7.75 o
  -1  -2   2      925.59      969.03     13.11 o
   0  -2   2      276.46      268.27      7.05 o
   1  -2   2       29.08       20.74      2.62 o
   2  -2   2      359.06      404.29     14.02 o
   3  -2   2       41.55       48.28      4.21 o
   4  -2   2       16.21       18.38      4.17 o
   5  -2   2      192.38      193.83     11.51 o
   6  -2   2      326.84      301.79     14.52 o
   7  -2   2       13.06       10.34      8.11 o
   8  -2   2       45.37       57.41     16.87 o
  -8  -1   2       47.12       74.06     15.45 o
  -7  -1   2        1.84        1.80      8.72 o
  -6  -1   2       50.62       46.34      9.93 o
  -5  -1   2     1265.51     1232.09     27.12 o
  -4  -1   2       20.44       14.78      4.65 o
  -3  -1   2      225.84      244.73     10.84 o
  -2  -1   2     4010.90     3938.93     41.15 o
  -1  -1   2      579.69      625.46      8.40 o
   0  -1   2      460.56      409.43      5.09 o
   1  -1   2       24.58       19.07      1.67 o
   2  -1   2     1493.59     1545.47     19.12 o
   3  -1   2      791.86      793.07     11.82 o
   4  -1   2      373.10      385.86     12.97 o
   5  -1   2       45.60       53.39      4.91 o
   6  -1   2       11.54       12.93      5.78 o
   7  -1   2        0.51       -5.80      7.20 o
   8  -1   2       61.68       26.02     15.75 o
  -8   0   2       11.67       -7.61     11.76 o
  -7   0   2        3.19      -11.90      7.94 o
  -6   0   2        4.71        8.88      7.12 o
  -5   0   2     1035.77      995.15     23.12 o
  -4   0   2        0.62        3.77      4.75 o
  -3   0   2      121.92      129.07      5.30 o
  -2   0   2     1659.74     1621.89     21.70 o
  -1   0   2      602.22      632.86      9.33 o
   0   0   2     6582.99     6221.20     65.12 o
   1   0   2     2777.86     2799.08     25.01 o
   2   0   2      530.51      528.09      8.41 o
   3   0   2      132.53      113.32      5.19 o
   4   0   2      991.71     1022.09     16.42 o
   5   0   2       27.40       16.62      4.64 o
   6   0   2      140.21      150.70     11.67 o
   7   0   2        0.72        1.05      7.99 o
   8   0   2        4.24        5.73     11.11 o
  -8   1   2       60.48       68.23     20.59 o
  -7   1   2       14.76       37.01     10.02 o
  -6   1   2       24.12       18.38      7.08 o
  -5   1   2      716.66      678.79     18.66 o
  -4   1   2       33.56       40.20      5.06 o
  -3   1   2      251.59      236.01      9.77 o
  -2   1   2     5689.61     5395.39     55.15 o
  -1   1   2      236.12      204.65      5.40 o
   0   1   2      246.46      233.84      5.35 o
   1   1   2      448.35      381.91      7.02 o
   2   1   2      323.76      366.33      8.58 o
   3   1   2      637.34      624.39     12.88 o
   4   1   2      195.52      175.10     13.23 o
   5   1   2        3.98        1.18      4.39 o
   6   1   2      191.66      196.08     18.61 o
   7   1   2        0.45        6.30     11.10 o
   8   1   2        9.72        6.20     13.62 o
  -8   2   2        9.33        5.58     12.14 o
  -7   2   2        0.31        6.82     10.38 o
  -6   2   2        0.32       -1.01      5.84 o
  -5   2   2      445.99      446.01     17.53 o
  -4   2   2      109.31      109.30      6.78 o
  -3   2   2       32.45       33.31      4.54 o
  -2   2   2      751.22      704.79     11.92 o
  -1   2   2       18.64       13.39      2.67 o
   0   2   2     3816.54     3745.42     38.53 o
   1   2   2      244.53      280.69      7.52 o
   2   2   2       13.25       18.33      3.73 o
   3   2   2      889.61      961.48     18.77 o
   4   2   2        0.67        4.88      4.68 o
   5   2   2        0.05      -10.13      6.75 o
   6   2   2      251.08      268.99     17.43 o
   7   2   2        0.91       -0.20     13.62 o
  -8   3   2        0.41       -3.88     11.99 o
  -7   3   2       30.27       36.17     15.91 o
  -6   3   2        0.51        4.77      6.51 o
  -5   3   2      236.41      236.57     10.26 o
  -4   3   2      697.36      693.72     14.05 o
  -3   3   2        1.10        0.03      2.85 o
  -2   3   2      918.11      924.69     15.74 o
  -1   3   2      362.57      375.33     10.27 o
   0   3   2     1231.54     1217.01     21.25 o
   1   3   2      168.85      200.73      9.77 o
   2   3   2      216.69      231.89     10.36 o
   3   3   2      536.12      585.23     16.66 o
   4   3   2      152.49      156.92     10.23 o
   5   3   2       59.31       51.95     11.00 o
   6   3   2        1.16       -7.85      6.70 o
   7   3   2       10.66       34.85     18.00 o
  -8   4   2        0.02       -0.33     12.74 o
  -7   4   2       27.96       29.23     13.05 o
  -6   4   2      155.34      135.36     22.22 o
  -5   4   2       30.59       21.41      7.96 o
  -4   4   2       61.84       74.48      8.31 o
  -3   4   2      196.88      195.03     11.49 o
  -2   4   2     2443.97     2502.82     33.46 o
  -1   4   2       11.95       20.20      3.93 o
   0   4   2     4143.63     4583.96     57.47 o
   1   4   2     1891.74     1944.89     33.23 o
   2   4   2      369.08      425.05     15.30 o
   3   4   2      391.49      410.30     23.46 o
   4   4   2       31.95       44.82      8.31 o
   5   4   2       23.05        8.80      7.76 o
   6   4   2       19.79       24.91     14.19 o
   7   4   2        3.91       -0.20     16.17 o
  -7   5   2       56.63       42.43     15.52 o
  -6   5   2      201.46      200.37     21.52 o
  -5   5   2        0.03       11.11     10.09 o
  -4   5   2       91.63       88.40     10.52 o
  -3   5   2       32.88       27.40      4.72 o
  -2   5   2       36.27       30.28      4.72 o
  -1   5   2      645.72      621.31     16.83 o
   0   5   2        0.00        3.13      4.19 o
   1   5   2      362.89      354.01     15.01 o
   2   5   2        0.03       -1.56      4.64 o
   3   5   2       24.14       19.33      7.30 o
   4   5   2       92.87      147.09     14.08 o
   5   5   2       18.92        7.57      9.24 o
   6   5   2        0.01       -0.76     11.51 o
  -7   6   2       34.84       57.72     15.26 o
  -6   6   2       40.97       67.44     15.27 o
  -5   6   2        3.77       12.13     10.34 o
  -4   6   2      184.19      173.35     15.02 o
  -3   6   2      105.34      106.19     10.75 o
  -2   6   2       63.11       89.41      7.97 o
  -1   6   2      137.72      140.15     10.52 o
   0   6   2        7.09       12.79      5.98 o
   1   6   2      557.05      592.12     28.83 o
   2   6   2       29.15       21.51     11.53 o
   3   6   2        0.22        6.22      7.39 o
   4   6   2       67.87      118.97     22.47 o
   5   6   2        0.01        2.79     12.90 o
  -6   7   2       22.12       24.73     12.46 o
  -5   7   2       14.54       20.22     11.67 o
  -4   7   2      135.95      150.71     19.06 o
  -3   7   2        0.06        5.33      5.17 o
  -2   7   2       10.06        9.19      7.97 o
  -1   7   2      434.58      467.29     19.96 o
   0   7   2        2.85        8.09     10.37 o
   1   7   2       71.99       86.93     11.46 o
   2   7   2       24.86       33.75      9.82 o
   3   7   2       12.20       13.98      9.75 o
   4   7   2       71.59       69.16     23.56 o
   5   7   2        0.16      -15.55     10.37 o
  -6   8   2        0.16        1.53     11.63 o
  -5   8   2       17.15       18.09     11.81 o
  -4   8   2      161.57      120.01     18.83 o
  -3   8   2       17.26       11.05     11.73 o
  -2   8   2       19.57        8.91      8.08 o
  -1   8   2      196.44      194.09     14.70 o
   0   8   2        4.09       -2.35      7.53 o
   1   8   2       53.85       66.80     12.35 o
   2   8   2        4.68        2.58      8.86 o
   3   8   2        0.37       14.00     12.71 o
   4   8   2       84.40       67.52     17.59 o
  -5   9   2        3.17        8.36     12.74 o
  -4   9   2       58.28       46.68     15.23 o
  -3   9   2        1.42       -4.61     14.23 o
  -2   9   2        0.36       -2.67     11.08 o
  -1   9   2       19.06       46.79     15.59 o
   0   9   2       29.50       36.59     11.06 o
   1   9   2       37.70       44.48     12.38 o
   2   9   2        0.34      -22.34     14.89 o
  -3  10   2       95.86      104.69     21.47 o
  -2  10   2        4.99       -6.66     17.97 o
  -1  10   2       65.18       58.48     24.63 o
   0  10   2       66.58       76.18     21.27 o
  -1 -10   3       21.63       33.58     16.94 o
   0 -10   3       47.15       35.94     19.97 o
   1 -10   3        0.40      -11.89     10.51 o
   2 -10   3       55.40       81.10     16.77 o
   3 -10   3       24.99       14.76     17.97 o
   4 -10   3        1.99       -7.32      9.56 o
  -3  -9   3       29.56       13.96     11.35 o
  -2  -9   3        4.16        5.06     10.55 o
  -1  -9   3      178.17      219.13     32.44 o
   0  -9   3       22.63       13.37      9.46 o
   1  -9   3       12.25       12.12     10.16 o
   2  -9   3      129.18      117.25     30.29 o
   3  -9   3       30.92       16.43     15.56 o
   4  -9   3        0.21       -3.02      8.40 o
   5  -9   3      143.19      135.95     23.30 o
  -4  -8   3        2.48       12.39     11.83 o
  -3  -8   3       51.81       54.24     12.51 o
  -2  -8   3       30.57       44.39     11.17 o
  -1  -8   3      130.84      154.47     15.32 o
   0  -8   3      252.46      258.10     17.73 o
   1  -8   3       43.54       43.08      9.96 o
   2  -8   3     1359.75     1292.15     34.89 o
   3  -8   3        0.36      -10.31      6.87 o
   4  -8   3      144.32      110.39     12.89 o
   5  -8   3      167.51      179.88     23.46 o
   6  -8   3       76.69       69.22     17.47 o
  -5  -7   3       18.35        4.15     11.55 o
  -4  -7   3       63.37       65.79     15.01 o
  -3  -7   3        0.16        0.30      7.14 o
  -2  -7   3       90.19       93.27     11.81 o
  -1  -7   3     1043.57     1014.41     30.42 o
   0  -7   3      197.56      195.82     14.51 o
   1  -7   3      267.47      297.15     14.45 o
   2  -7   3      357.76      360.10     18.28 o
   3  -7   3      174.33      177.77      9.35 o
   4  -7   3       43.21       36.97      8.00 o
   5  -7   3       21.20       20.63     12.15 o
   6  -7   3        3.76        6.99     12.15 o
   7  -7   3       70.05       71.72     18.80 o
  -6  -6   3        9.64        3.36     17.30 o
  -5  -6   3        1.84        8.59     15.78 o
  -4  -6   3       35.24       37.22     11.44 o
  -3  -6   3       75.70       66.42     10.65 o
  -2  -6   3      152.27      158.05     13.17 o
  -1  -6   3      523.58      535.62     20.08 o
   0  -6   3       55.40       70.61      7.99 o
   1  -6   3       28.22       37.87     10.56 o
   2  -6   3       75.68       75.97      5.63 o
   3  -6   3       83.15       93.81      5.63 o
   4  -6   3       30.71       40.47     11.90 o
   5  -6   3       43.51       50.09     11.65 o
   6  -6   3        9.38       14.70     19.39 o
   7  -6   3       50.03       37.19     16.31 o
  -6  -5   3        0.00       -2.93     14.41 o
  -5  -5   3       82.15      104.46     16.40 o
  -4  -5   3        5.11       -0.78      6.31 o
  -3  -5   3       60.96       61.61      7.56 o
  -2  -5   3      190.85      184.91     12.86 o
  -1  -5   3      437.97      476.35     20.36 o
   0  -5   3      652.48      648.33     18.66 o
   1  -5   3       15.73       14.81      4.56 o
   2  -5   3       73.95       84.49      5.40 o
   3  -5   3      148.03      146.62      7.55 o
   4  -5   3        0.56       33.45     19.80 o
   5  -5   3        8.01       16.77      6.52 o
   6  -5   3       26.69       27.04      7.56 o
   7  -5   3        1.92        4.32     18.47 o
  -7  -4   3        6.01        4.13     12.26 o
  -6  -4   3        1.03        2.94      7.68 o
  -5  -4   3      191.33      200.50     13.51 o
  -4  -4   3       29.09       33.89      6.90 o
  -3  -4   3       15.45       22.03      5.00 o
  -2  -4   3      349.89      361.34     11.93 o
  -1  -4   3      603.61      695.76     15.96 o
   0  -4   3      891.14      890.78     18.05 o
   1  -4   3      613.56      659.95     11.10 o
   2  -4   3      207.62      231.68      7.93 o
   3  -4   3      496.37      463.86     20.08 o
   4  -4   3        5.86        7.81      5.86 o
   5  -4   3      168.20      171.55      8.28 o
   6  -4   3       82.20      108.40     18.80 o
   7  -4   3       40.99       43.05     10.51 o
   8  -4   3        9.42       19.18     10.66 o
  -7  -3   3        0.24        1.96      8.39 o
  -6  -3   3       12.08        2.25      6.53 o
  -5  -3   3      265.04      293.76     16.03 o
  -4  -3   3        1.76       -1.45      5.89 o
  -3  -3   3      305.64      294.31     13.22 o
  -2  -3   3      970.33      904.07     17.70 o
  -1  -3   3     1007.47      990.76     22.71 o
   0  -3   3     2732.70     2820.14     28.39 o
   1  -3   3     3094.11     3015.85     32.23 o
   2  -3   3        4.52        3.53      4.54 o
   3  -3   3        0.57        1.40      3.59 o
   4  -3   3      223.89      226.53      8.33 o
   5  -3   3      282.72      272.07     10.23 o
   6  -3   3       27.52       25.28      6.57 o
   7  -3   3        0.80      -12.96      8.64 o
   8  -3   3       48.12       69.62     14.11 o
  -7  -2   3       59.87       63.61     14.68 o
  -6  -2   3       11.52        5.33      7.49 o
  -5  -2   3       35.52       32.48      7.37 o
  -4  -2   3       42.14       41.78      7.85 o
  -3  -2   3      246.25      269.65     14.97 o
  -2  -2   3      607.99      602.28     13.65 o
  -1  -2   3        6.21       10.35      2.60 o
   0  -2   3     3741.45     3717.08     33.02 o
   1  -2   3      259.51      259.43      7.52 o
   2  -2   3      140.90      134.19      4.51 o
   3  -2   3      488.04      469.99     11.41 o
   4  -2   3      135.74      162.81      8.20 o
   5  -2   3      269.87      264.60      9.61 o
   6  -2   3       64.29       50.12      7.54 o
   7  -2   3        3.87       -7.38     15.62 o
   8  -2   3       20.38       21.59     11.59 o
  -8  -1   3        3.55       -0.33     12.80 o
  -7  -1   3        0.52        8.19      8.14 o
  -6  -1   3       11.33       21.43      8.40 o
  -5  -1   3      114.16      123.35     11.71 o
  -4  -1   3        2.82       -6.10      4.07 o
  -3  -1   3      312.66      304.13     13.40 o
  -2  -1   3      804.58      793.74     13.34 o
  -1  -1   3     2719.56     2704.24     26.70 o
   0  -1   3     2865.08     2740.01     26.93 o
   1  -1   3     1421.81     1455.61     14.82 o
   2  -1   3       49.47       55.98      3.83 o
   3  -1   3      681.47      707.40     11.16 o
   4  -1   3       25.88       30.20      4.15 o
   5  -1   3        6.20        2.24      3.56 o
   6  -1   3       83.59       92.04      8.58 o
   7  -1   3       68.86       63.96     12.10 o
   8  -1   3       15.40        8.10     14.31 o
  -8   0   3        6.18       27.49     14.99 o
  -7   0   3       20.10       23.38     13.64 o
  -6   0   3        0.26       -0.84      6.58 o
  -5   0   3       17.78       18.23      6.14 o
  -4   0   3      107.04       99.22      9.44 o
  -3   0   3      146.39      131.07     12.82 o
  -2   0   3      502.84      533.63     11.39 o
  -1   0   3     1548.52     1541.91     19.99 o
   0   0   3     1500.06     1394.07     16.71 o
   1   0   3      380.44      372.95      6.74 o
   2   0   3       77.17       72.69      3.92 o
   3   0   3      951.40      971.57     15.10 o
   4   0   3        7.95       13.79      3.62 o
   5   0   3       26.34       26.79      5.13 o
   6   0   3        1.18        7.22      5.55 o
   7   0   3        0.61       10.38      8.59 o
   8   0   3       21.51       32.20     23.96 o
  -8   1   3        5.20        0.49     18.28 o
  -7   1   3       52.14       61.83     12.20 o
  -6   1   3       18.91       29.06      8.20 o
  -5   1   3       11.93        9.92      5.59 o
  -4   1   3      873.07      874.38     21.24 o
  -3   1   3       82.03       82.19      7.45 o
  -2   1   3      825.57      802.51     14.01 o
  -1   1   3     2683.53     2667.32     31.05 o
   0   1   3      106.38      108.60      6.42 o
   1   1   3      562.62      586.15      9.59 o
   2   1   3       25.48       27.15      3.42 o
   3   1   3      166.98      169.40      7.80 o
   4   1   3      197.30      220.87     12.92 o
   5   1   3       28.86       21.41      5.06 o
   6   1   3        1.82        7.43      6.94 o
   7   1   3        7.35        5.30     10.46 o
  -8   2   3       23.13       16.43     13.68 o
  -7   2   3      131.87      152.51     20.02 o
  -6   2   3       21.86       25.28      7.67 o
  -5   2   3      100.60       99.00      9.95 o
  -4   2   3      744.98      742.43     19.64 o
  -3   2   3       12.98       13.70      4.66 o
  -2   2   3      140.00      116.30      6.57 o
  -1   2   3     1245.38     1270.33     16.21 o
   0   2   3     1262.41     1198.06     15.98 o
   1   2   3     2356.06     2263.02     25.84 o
   2   2   3      318.98      321.55     10.76 o
   3   2   3      141.54      138.53      7.01 o
   4   2   3      584.09      614.48     20.53 o
   5   2   3        3.97        5.24      7.53 o
   6   2   3       13.81        8.96      7.28 o
   7   2   3       13.79       -8.95     12.72 o
  -8   3   3        5.10        1.78     13.17 o
  -7   3   3      125.42      156.30     19.62 o
  -6   3   3        0.16        6.11      7.06 o
  -5   3   3       62.76       74.07      8.75 o
  -4   3   3      787.05      784.51     17.04 o
  -3   3   3      243.81      259.13     10.37 o
  -2   3   3       90.35      112.93      6.82 o
  -1   3   3      318.16      260.71      9.18 o
   0   3   3     1349.40     1457.59     22.09 o
   1   3   3     1434.85     1464.92     28.01 o
   2   3   3     1104.11     1189.58     21.90 o
   3   3   3       15.97        7.33      4.63 o
   4   3   3     1792.42     1770.35     31.79 o
   5   3   3       12.85       16.83      9.01 o
   6   3   3        3.50        7.46     10.15 o
   7   3   3       12.81       -8.75     19.72 o
  -7   4   3      106.94       96.14     18.94 o
  -6   4   3      128.47      121.35     18.52 o
  -5   4   3      138.38      147.98      8.78 o
  -4   4   3      794.78      763.93     16.71 o
  -3   4   3        4.58        4.55      3.73 o
  -2   4   3       98.67       83.70      6.15 o
  -1   4   3      450.79      420.18     22.97 o
   0   4   3       33.78       22.53      5.15 o
   1   4   3     1198.98     1192.93     26.43 o
   2   4   3       90.48      104.16      8.69 o
   3   4   3        7.87        3.17      5.42 o
   4   4   3      199.49      206.51     14.67 o
   5   4   3        1.38       -0.72      7.80 o
   6   4   3       69.38       59.07     15.44 o
  -7   5   3       37.62       32.85     14.63 o
  -6   5   3        0.46        3.38     11.17 o
  -5   5   3       39.10       37.45     13.20 o
  -4   5   3        0.41       -2.53      5.71 o
  -3   5   3       32.46       33.28      6.65 o
  -2   5   3      248.14      264.19     11.63 o
  -1   5   3      118.99      114.47      8.44 o
   0   5   3       29.74       27.90      5.98 o
   1   5   3      230.36      236.64     13.13 o
   2   5   3       71.62       87.35      9.16 o
   3   5   3       57.00       65.17      9.55 o
   4   5   3      296.62      295.15     18.62 o
   5   5   3       25.30       15.54      9.37 o
   6   5   3       18.30        8.47     12.88 o
  -7   6   3        4.08       15.25     16.47 o
  -6   6   3       18.92       30.88     14.03 o
  -5   6   3       63.42       56.14     23.30 o
  -4   6   3       11.65       16.99      9.18 o
  -3   6   3      111.79      107.89      9.22 o
  -2   6   3        6.49        6.49      4.89 o
  -1   6   3      139.42      139.93     10.06 o
   0   6   3        1.45        0.68      5.14 o
   1   6   3       86.77       95.41     11.08 o
   2   6   3        2.48       -5.51      4.92 o
   3   6   3        0.05       -7.27      7.14 o
   4   6   3       34.97       25.63     12.89 o
   5   6   3        9.16       -1.54     11.29 o
  -6   7   3       30.27       30.45     14.19 o
  -5   7   3        0.01       -3.26     10.56 o
  -4   7   3        6.37       13.41     11.18 o
  -3   7   3       26.39       34.23     10.43 o
  -2   7   3        7.31        3.26      5.61 o
  -1   7   3        1.57       -4.42      5.88 o
   0   7   3       94.15       92.38     10.16 o
   1   7   3       15.02       18.97      8.91 o
   2   7   3        3.80        4.64      7.97 o
   3   7   3        6.66        8.16     11.46 o
   4   7   3        0.06       -0.09     11.98 o
  -5   8   3        1.83       -0.36     11.63 o
  -4   8   3       31.91       34.51     13.71 o
  -3   8   3      186.45      158.45     22.02 o
  -2   8   3        3.28       -6.67      7.94 o
  -1   8   3       25.81       15.51      7.60 o
   0   8   3       77.30      101.35     13.52 o
   1   8   3       42.99       25.21     10.81 o
   2   8   3       22.12       13.26     15.75 o
   3   8   3       23.48       -2.54     20.80 o
  -4   9   3        3.05        4.78     12.51 o
  -3   9   3       79.39       68.50     17.88 o
  -2   9   3        0.30      -15.31     10.20 o
  -1   9   3       31.49       27.73     14.85 o
   0   9   3       47.81       49.45     12.54 o
   1   9   3        8.57       10.22      9.89 o
   2   9   3       22.83       25.62     17.88 o
  -2  10   3        1.49        2.68     13.27 o
  -1  10   3       32.54       78.84     29.79 o
   0  10   3       10.61       13.91     15.48 o
  -1 -10   4       22.34       22.87     17.14 o
   0 -10   4        9.65       26.83     13.63 o
   1 -10   4       29.53       58.12     15.75 o
   2 -10   4       11.87       10.69     22.38 o
   3 -10   4        6.41       -1.52     12.15 o
  -3  -9   4       18.11       20.35     11.83 o
  -2  -9   4       30.68       25.19     12.78 o
  -1  -9   4       28.28       34.60     15.73 o
   0  -9   4       22.73       36.15     11.41 o
   1  -9   4        0.57       -3.32      7.86 o
   2  -9   4       19.18       28.89     11.94 o
   3  -9   4        5.19       11.50      9.43 o
   4  -9   4      118.89       84.96     22.05 o
   5  -9   4        3.38       12.48     13.65 o
  -4  -8   4       40.73       34.95     14.25 o
  -3  -8   4        0.78        2.01      9.27 o
  -2  -8   4      200.71      207.01     23.70 o
  -1  -8   4        5.80        0.43      7.51 o
   0  -8   4       10.49       13.71     10.74 o
   1  -8   4       49.62       58.54     10.77 o
   2  -8   4        1.31        6.42      7.17 o
   3  -8   4      342.39      306.24     20.68 o
   4  -8   4       18.54       24.72     16.47 o
   5  -8   4       39.42       52.58     14.14 o
   6  -8   4        0.26       -3.00     11.81 o
  -5  -7   4      116.39      125.93     24.27 o
  -4  -7   4        0.05       -1.35     10.07 o
  -3  -7   4        0.57        1.79      7.69 o
  -2  -7   4        2.27       -9.30      6.36 o
  -1  -7   4        2.48       -7.43      6.77 o
   0  -7   4     1049.75     1092.37     29.55 o
   1  -7   4        3.76        4.02      5.19 o
   2  -7   4      115.38      103.73     10.93 o
   3  -7   4      205.95      219.15     12.54 o
   4  -7   4       14.42       17.99      5.76 o
   6  -7   4        3.48       19.14     11.32 o
  -6  -6   4        7.78       13.52     13.42 o
  -5  -6   4       22.86       41.43     13.41 o
  -4  -6   4       10.19        4.03      7.65 o
  -3  -6   4      288.21      276.74     17.57 o
  -2  -6   4       57.16       56.41      9.18 o
  -1  -6   4       62.25       77.28     14.84 o
   0  -6   4      642.77      696.69     21.58 o
   1  -6   4        4.43       11.39      5.40 o
   2  -6   4      117.17      116.03      8.37 o
   3  -6   4      632.62      621.76     12.41 o
   5  -6   4      111.81       56.24     25.96 o
   6  -6   4       47.65        9.15     25.79 o
   7  -6   4        0.47        3.20     11.67 o
  -6  -5   4       55.64       69.96     23.51 o
  -5  -5   4       37.69       34.33     11.31 o
  -4  -5   4        5.45       -4.59      5.56 o
  -3  -5   4      149.41      162.06      9.81 o
  -2  -5   4      284.20      290.73     16.71 o
  -1  -5   4        0.44        1.97      5.18 o
   0  -5   4      392.74      362.42     18.95 o
   1  -5   4       38.53       42.74      5.10 o
   2  -5   4      315.95      371.32     10.74 o
   3  -5   4      264.21      251.27     21.30 o
   4  -5   4        8.62       -4.65     14.39 o
   5  -5   4      413.34      431.99     53.58 o
   6  -5   4       45.23       45.59     26.79 o
   7  -5   4        6.56      -15.47     10.31 o
  -7  -4   4        2.59        0.88     10.53 o
  -6  -4   4       85.39       85.02     12.50 o
  -5  -4   4        4.10        9.36      6.68 o
  -4  -4   4        4.87        1.69      7.18 o
  -3  -4   4      207.51      224.32     10.52 o
  -2  -4   4       58.86       54.61     10.43 o
  -1  -4   4      237.56      254.07      9.62 o
   0  -4   4      844.82      805.60     15.73 o
   1  -4   4     1065.32     1156.99     16.83 o
   2  -4   4      114.90      106.96      6.06 o
   3  -4   4     2272.61     2402.18     53.07 o
   4  -4   4       10.57        9.73      7.05 o
   5  -4   4        5.84        2.57      3.54 o
   6  -4   4       21.27       43.59     10.77 o
   7  -4   4       88.44       78.50     15.89 o
  -7  -3   4       88.93       96.79     14.69 o
  -6  -3   4        5.17       -5.41      6.58 o
  -5  -3   4      173.65      176.64     18.99 o
  -4  -3   4        1.54       -4.91      6.03 o
  -3  -3   4      698.11      740.11     26.83 o
  -2  -3   4        0.00        2.77      4.00 o
  -1  -3   4     1528.99     1674.07     20.80 o
   0  -3   4      444.77      444.81      8.69 o
   1  -3   4      580.46      627.31      9.93 o
   2  -3   4       52.29       45.91      4.26 o
   3  -3   4      210.99      220.57     12.58 o
   4  -3   4       69.29       70.73      5.40 o
   5  -3   4      248.30      266.59     11.48 o
   6  -3   4        2.75       -1.30      4.79 o
   7  -3   4        3.87      -12.14      8.09 o
   8  -3   4       27.60       29.93     28.29 o
  -7  -2   4      106.06      100.10     15.82 o
  -6  -2   4        0.36       -6.78      4.52 o
  -5  -2   4       15.58       25.17      7.94 o
  -4  -2   4        0.94        6.99      6.95 o
  -3  -2   4        1.27        7.73      4.72 o
  -2  -2   4      305.31      266.43      8.81 o
  -1  -2   4      163.74      154.05      5.86 o
   0  -2   4      368.38      318.33      6.49 o
   1  -2   4      426.68      380.99      6.72 o
   2  -2   4        0.21        1.87      2.38 o
   3  -2   4      463.67      475.78     11.54 o
   4  -2   4      299.74      342.65     14.06 o
   5  -2   4        4.31       -0.73      3.42 o
   6  -2   4        5.21        3.85      5.32 o
   7  -2   4        1.71       15.29     10.05 o
   8  -2   4       11.30        9.32     13.77 o
  -7  -1   4       99.26      113.98     14.33 o
  -6  -1   4        1.78        8.59      8.11 o
  -5  -1   4       39.42       34.64      7.73 o
  -4  -1   4      216.98      228.00     15.16 o
  -3  -1   4      299.46      321.15     15.92 o
  -2  -1   4       57.17       63.39      5.70 o
  -1  -1   4      184.39      176.55      6.37 o
   0  -1   4      348.86      330.28      7.98 o
   1  -1   4     1010.04     1004.55     12.81 o
   2  -1   4        1.10        0.40      2.03 o
   3  -1   4       38.08       39.25      3.91 o
   4  -1   4      542.94      542.59     13.63 o
   5  -1   4       15.95       20.35      4.85 o
   6  -1   4       31.67       29.38      7.67 o
   7  -1   4       11.48       16.65      9.08 o
   8  -1   4        0.01       -1.12     13.11 o
  -8   0   4        0.51       -5.87     12.88 o
  -7   0   4      166.63      197.81     17.11 o
  -6   0   4        0.47       -5.72      6.46 o
  -5   0   4      227.63      228.94     14.03 o
  -4   0   4      162.71      152.64     11.43 o
  -3   0   4       24.98       29.90      6.49 o
  -2   0   4     1329.71     1263.03     20.89 o
  -1   0   4     2701.69     2829.25     36.60 o
   0   0   4       55.19       54.08      4.71 o
   1   0   4      802.09      729.30     11.12 o
   2   0   4      851.87      876.15     17.27 o
   3   0   4        0.05       -1.22      3.07 o
   4   0   4      438.24      434.47     14.06 o
   5   0   4        4.21       10.26      4.64 o
   6   0   4      106.55       89.20     11.63 o
   7   0   4       24.91       33.51     10.59 o
  -8   1   4        0.01       11.62     18.23 o
  -7   1   4       28.50       38.22     11.26 o
  -6   1   4        1.14        2.60      7.36 o
  -5   1   4      794.31      751.26     22.30 o
  -4   1   4      159.18      169.54     13.11 o
  -3   1   4      287.36      279.87     11.75 o
  -2   1   4      502.61      494.54     12.42 o
  -1   1   4     1500.62     1522.57     21.64 o
   0   1   4      547.12      574.92     12.74 o
   1   1   4     1158.83     1162.43     15.25 o
   2   1   4       17.67       16.25      3.33 o
   3   1   4       43.27       52.94      5.32 o
   4   1   4      942.83      967.40     23.70 o
   5   1   4       21.87       21.65      6.24 o
   6   1   4       44.78       26.45      9.39 o
   7   1   4       38.92       54.58     13.95 o
  -8   2   4        4.50       27.12     14.66 o
  -7   2   4       38.42       23.90     12.62 o
  -6   2   4      119.85      137.05     12.49 o
  -5   2   4      423.96      449.55     22.44 o
  -4   2   4      211.73      245.69     17.13 o
  -3   2   4      158.21      149.69     12.17 o
  -2   2   4      651.55      645.22     13.16 o
  -1   2   4      209.00      217.67      9.47 o
   0   2   4       33.90       22.34      4.36 o
   1   2   4      625.06      605.89     12.27 o
   2   2   4      261.00      261.32      9.15 o
   3   2   4      133.72      138.36      8.37 o
   4   2   4      227.93      211.92     10.90 o
   5   2   4      109.08      115.32     13.87 o
   6   2   4      150.65      159.10     14.98 o
   7   2   4       46.38       47.11     17.79 o
  -8   3   4        0.04      -10.58     12.53 o
  -7   3   4        0.93      -11.71     11.12 o
  -6   3   4       34.10       49.19      8.58 o
  -5   3   4      346.60      363.64     22.75 o
  -4   3   4      112.03      122.71     10.69 o
  -3   3   4      121.18      139.83      9.27 o
  -2   3   4     1271.54     1263.04     24.33 o
  -1   3   4       43.92       36.47      5.27 o
   0   3   4       65.37       88.79      6.47 o
   1   3   4      185.30      173.49      8.81 o
   2   3   4       44.33       41.30      5.51 o
   3   3   4       93.61      111.08     10.04 o
   4   3   4      462.11      426.18     23.66 o
   5   3   4       92.30       63.24     12.03 o
   6   3   4        0.65        3.47     10.72 o
   7   3   4        8.65       10.52     20.13 o
  -7   4   4        0.57       14.74     13.47 o
  -6   4   4       59.61       57.58     15.81 o
  -5   4   4       32.15       26.05      7.25 o
  -4   4   4      103.31      105.77      8.87 o
  -3   4   4       27.24       34.03      5.92 o
  -2   4   4      125.86      115.44      7.88 o
  -1   4   4      264.89      270.87     11.90 o
   0   4   4       49.10       57.52      6.53 o
   1   4   4       14.47        9.39      3.86 o
   2   4   4      293.62      291.58     13.39 o
   3   4   4       12.22       15.29      6.44 o
   4   4   4       98.04       88.94     10.75 o
   5   4   4       57.59       61.71     22.70 o
   6   4   4       24.65       17.24     12.80 o
  -7   5   4        3.95        2.69     12.19 o
  -6   5   4       73.69      107.16     28.29 o
  -5   5   4        7.68       -3.73      9.76 o
  -4   5   4      311.05      332.78     15.25 o
  -3   5   4       48.04       39.41      7.06 o
  -2   5   4      157.03      166.07     15.52 o
  -1   5   4      479.50      509.99     17.07 o
   0   5   4       44.47       45.59      6.94 o
   1   5   4        2.09       -0.38      5.41 o
   2   5   4       57.85       78.89      9.36 o
   3   5   4        3.46        4.96      6.63 o
   4   5   4        2.58       -2.62      7.04 o
   5   5   4       43.92       39.52     21.20 o
   6   5   4       15.61        1.89     14.13 o
  -7   6   4        4.91       16.60     14.79 o
  -6   6   4       59.63       70.08     21.30 o
  -5   6   4        0.14       26.84     19.30 o
  -4   6   4      236.56      264.52     20.46 o
  -3   6   4       77.39       78.41      9.22 o
  -2   6   4       11.80       16.93      5.88 o
  -1   6   4      261.80      251.93     18.80 o
   0   6   4       11.72       12.98      6.22 o
   1   6   4       21.90       23.45      7.36 o
   2   6   4       98.12      103.15     16.67 o
   3   6   4        3.29        0.12      8.31 o
   4   6   4        2.26       -1.70     10.34 o
   5   6   4       30.81       39.82     15.73 o
  -6   7   4       68.15       66.55     17.96 o
  -5   7   4        0.04       -6.66     11.08 o
  -4   7   4       72.96       82.20     18.47 o
  -3   7   4       41.65       33.32     10.07 o
  -2   7   4        0.86       -7.23      5.00 o
  -1   7   4      307.36      305.06     16.11 o
   0   7   4       14.62        6.49      6.80 o
   1   7   4        1.61        7.86      8.22 o
   2   7   4        4.47        8.04      8.60 o
   3   7   4       40.08       29.67     17.19 o
   4   7   4       78.93       65.70     17.29 o
  -5   8   4        0.17        8.33     12.87 o
  -4   8   4      123.14      142.44     22.33 o
  -3   8   4        0.33       20.16     13.48 o
  -2   8   4       82.02       75.36     14.72 o
  -1   8   4      217.29      227.64     16.63 o
   0   8   4       79.66       75.05     12.58 o
   1   8   4        0.36       -8.30      7.92 o
   2   8   4        0.02       -6.49     12.81 o
   3   8   4        0.17        3.84     12.04 o
  -4   9   4        8.10       12.48     14.15 o
  -3   9   4       11.42        5.59     18.80 o
  -2   9   4        2.02        8.67     13.76 o
  -1   9   4       24.33       16.77     13.94 o
   0   9   4        7.79       12.46     11.99 o
   1   9   4        7.98        5.53     12.30 o
   2   9   4       15.68       20.16     16.59 o
  -1 -10   5        9.70       13.37     24.38 o
   0 -10   5       84.31      171.43     46.43 o
   1 -10   5       11.27        0.09     11.19 o
   2 -10   5        0.55       11.18     11.98 o
   3 -10   5       24.32       31.85     18.14 o
  -3  -9   5       49.26       47.29     17.23 o
  -2  -9   5       16.05       27.35     12.98 o
  -1  -9   5        1.52        5.94      9.88 o
   0  -9   5      150.74      182.63     25.24 o
   1  -9   5        9.88       18.33      9.64 o
   2  -9   5        0.50      -12.41      8.28 o
   3  -9   5       50.53       38.32     10.70 o
   4  -9   5       10.92       19.97     13.65 o
   5  -9   5      100.66      125.80     19.80 o
  -4  -8   5        1.07       -2.06     13.50 o
  -3  -8   5      135.64      160.41     27.28 o
  -2  -8   5        0.07      -10.52      7.02 o
  -1  -8   5        1.91        0.77      7.60 o
   0  -8   5      250.97      281.15     29.79 o
   1  -8   5       18.35       16.43      8.56 o
   2  -8   5       70.72       72.41     10.50 o
   3  -8   5      201.15      190.03     22.13 o
   4  -8   5       26.28       29.05      8.24 o
   5  -8   5       34.85       36.61     12.15 o
  -5  -7   5        0.53       -1.33     13.34 o
  -4  -7   5        5.23        2.60     10.33 o
  -3  -7   5       98.26       96.77     12.19 o
  -2  -7   5        5.34       -3.55      7.21 o
  -1  -7   5       54.35       68.27     10.96 o
   0  -7   5      260.19      263.65     16.94 o
   1  -7   5       55.35       48.47     16.35 o
   2  -7   5       40.96       51.44     12.48 o
   3  -7   5      393.57      377.16     15.25 o
  -5  -6   5       18.52       13.55     11.58 o
  -4  -6   5        1.48        3.39      8.21 o
  -3  -6   5      184.56      199.80     16.11 o
  -2  -6   5      134.18      134.53     13.85 o
  -1  -6   5        0.38       -2.61      6.41 o
   0  -6   5      155.33      138.04     10.38 o
   1  -6   5       37.23       31.55      5.80 o
   2  -6   5       77.58       91.54      7.56 o
   3  -6   5      138.41      129.34      8.39 o
   4  -6   5       23.73       36.94     10.15 o
   5  -6   5      100.36      123.97     33.95 o
   6  -6   5        0.31        3.00     21.97 o
   7  -6   5        5.73        1.79     14.48 o
  -6  -5   5       25.62       50.39     13.08 o
  -5  -5   5      100.95      101.19     16.55 o
  -4  -5   5        7.22        6.65      7.25 o
  -3  -5   5       49.88       45.50      6.72 o
  -2  -5   5      219.12      238.93     12.73 o
  -1  -5   5       71.08       67.60      7.34 o
   0  -5   5       15.84       12.61      4.52 o
   1  -5   5      283.60      285.85     12.18 o
   2  -5   5      100.35      103.82      5.86 o
   3  -5   5        1.26        7.15      6.54 o
   4  -5   5      163.62      163.37     16.66 o
   5  -5   5      247.65      251.77     31.39 o
   6  -5   5        0.10      -17.14     16.97 o
   7  -5   5       25.26       29.61     12.09 o
  -7  -4   5       31.12       17.90     11.55 o
  -6  -4   5       32.64       28.82     10.81 o
  -5  -4   5      206.14      221.17     18.35 o
  -4  -4   5      157.86      146.00     16.51 o
  -3  -4   5       79.75       80.76      9.18 o
  -2  -4   5       37.41       24.39      5.17 o
  -1  -4   5      141.41      188.88     10.74 o
   0  -4   5     1347.99     1613.04     23.40 o
   1  -4   5        1.88        3.24      2.84 o
   2  -4   5      390.23      431.57     11.62 o
   3  -4   5      375.96      424.01     24.59 o
   4  -4   5      623.24      614.75     31.76 o
   5  -4   5       78.28       70.12      9.89 o
   6  -4   5       10.43       12.90      6.05 o
   7  -4   5        1.45       -3.18      8.92 o
  -7  -3   5       15.71       38.88     13.88 o
  -6  -3   5       70.19       61.01     10.28 o
  -5  -3   5      260.44      251.51     17.56 o
  -4  -3   5      373.83      356.88     20.30 o
  -3  -3   5       72.75       58.70     10.89 o
  -2  -3   5       51.69       36.02      6.03 o
  -1  -3   5      133.31      153.44      7.09 o
   0  -3   5     1821.66     1934.02     25.14 o
   1  -3   5      738.60      793.40     10.89 o
   2  -3   5        2.73        4.75      3.04 o
   3  -3   5      195.25      175.97      6.97 o
   4  -3   5      345.10      340.83     10.84 o
   5  -3   5        0.08        1.06      3.77 o
   6  -3   5      110.32      102.36     12.45 o
   7  -3   5        8.35       20.50     18.11 o
  -7  -2   5       96.83      122.97     16.95 o
  -6  -2   5        7.49       21.41      6.60 o
  -5  -2   5       76.45       85.99     10.95 o
  -4  -2   5       84.41       81.39     10.70 o
  -3  -2   5       71.07       69.65      8.71 o
  -2  -2   5      892.88      945.12     16.93 o
  -1  -2   5      126.56      115.82      7.14 o
   0  -2   5      639.99      610.01     13.34 o
   1  -2   5        0.31        3.44      2.25 o
   2  -2   5       89.73       93.38      5.07 o
   3  -2   5      807.53      833.92     22.06 o
   4  -2   5      384.22      371.82     11.17 o
   5  -2   5        2.06        3.33      3.77 o
   6  -2   5      114.86      113.23      9.78 o
   7  -2   5       19.41       12.60     12.81 o
  -7  -1   5       28.53       29.13     10.22 o
  -6  -1   5       14.42       -2.71      7.28 o
  -5  -1   5      262.73      277.15     22.91 o
  -4  -1   5       45.31       49.31     10.08 o
  -3  -1   5       98.36      104.89      8.63 o
  -2  -1   5      707.61      723.70     15.93 o
  -1  -1   5      415.31      411.45     14.35 o
   0  -1   5      977.49      918.51     15.43 o
   1  -1   5       30.14       16.77      2.95 o
   2  -1   5       15.58       15.63      3.10 o
   3  -1   5       82.04       68.79      6.09 o
   4  -1   5      232.11      228.28      9.78 o
   5  -1   5       73.99       71.59      7.26 o
   6  -1   5      119.85      104.43     11.63 o
   7  -1   5        0.26       -4.24      7.64 o
  -7   0   5       24.48       33.73     10.17 o
  -6   0   5       27.15       39.25      9.24 o
  -5   0   5       44.59       41.38      6.53 o
  -4   0   5        7.83        8.04      5.77 o
  -3   0   5        2.90        2.52      5.28 o
  -2   0   5     1086.56     1018.51     23.61 o
  -1   0   5      429.80      502.43     12.92 o
   0   0   5       37.34       49.69      4.34 o
   1   0   5      642.43      636.83     12.63 o
   2   0   5      218.94      233.43     11.59 o
   3   0   5       22.87       23.36      4.38 o
   4   0   5        0.92        1.28      3.72 o
   5   0   5       17.16       17.89      6.07 o
   6   0   5      166.01      165.51     13.80 o
   7   0   5       37.35       34.38     18.62 o
  -8   1   5        3.08      -12.02     12.98 o
  -7   1   5        7.78       -1.89     10.19 o
  -6   1   5       39.86       32.55      9.04 o
  -5   1   5       89.01       99.88     10.54 o
  -4   1   5      298.90      293.70     16.29 o
  -3   1   5      703.51      720.12     22.39 o
  -2   1   5     1222.68     1308.43     22.86 o
  -1   1   5       26.14       11.32      4.46 o
   0   1   5       38.10       53.49      4.65 o
   1   1   5      157.06      158.85      6.87 o
   2   1   5        5.37        9.73      3.41 o
   3   1   5      268.05      262.05     14.36 o
   4   1   5       12.02       13.17      5.15 o
   5   1   5      105.35       99.19     11.12 o
   6   1   5       62.34       75.18     12.52 o
   7   1   5        1.92       -2.78     10.00 o
  -7   2   5       56.97       51.60     15.14 o
  -6   2   5       85.98       92.83     18.30 o
  -5   2   5      123.92      135.27     15.87 o
  -4   2   5      226.82      206.40     21.68 o
  -3   2   5      560.20      561.62     17.92 o
  -2   2   5      147.67      147.71     10.11 o
  -1   2   5     1199.70     1120.29     20.80 o
   0   2   5       14.72       12.53      4.08 o
   1   2   5       23.65       25.97      4.50 o
   2   2   5       83.49       74.98      6.36 o
   3   2   5       25.25       29.48      5.53 o
   4   2   5       36.66       30.03      7.39 o
   5   2   5      105.89      105.47     13.49 o
   6   2   5       18.92       20.08     10.26 o
   7   2   5        0.00      -15.88     10.59 o
  -7   3   5       12.20       13.45     14.83 o
  -6   3   5      151.90      146.86     17.59 o
  -5   3   5        1.89       -2.15      6.80 o
  -4   3   5      295.19      306.23     17.15 o
  -3   3   5       45.43       46.39      7.59 o
  -2   3   5       11.98        9.75      4.45 o
  -1   3   5     1970.92     1911.81     28.08 o
   0   3   5       46.25       52.37      5.83 o
   1   3   5      265.44      287.71     11.64 o
   2   3   5      433.36      452.72     14.24 o
   3   3   5      100.00       98.92     11.77 o
   4   3   5       93.20       99.52     13.48 o
   5   3   5      135.75      105.29     14.29 o
   6   3   5       12.93       13.86     15.97 o
  -7   4   5       20.12        6.80     23.55 o
  -6   4   5       81.23       85.09     18.02 o
  -5   4   5       10.60       -0.91      6.48 o
  -4   4   5      218.31      265.61     16.75 o
  -3   4   5        4.19        6.91      5.67 o
  -2   4   5        0.02        3.28      4.27 o
  -1   4   5     1275.23     1312.17     25.30 o
   0   4   5       17.80       19.73      5.47 o
   1   4   5      208.23      218.34     12.30 o
   2   4   5      244.33      237.94     12.77 o
   3   4   5        4.61       10.30      6.76 o
   4   4   5       88.92       81.80     12.92 o
   5   4   5       28.60       27.36     14.29 o
   6   4   5        0.19      -19.28     12.85 o
  -7   5   5        1.44       10.67     13.93 o
  -6   5   5        0.81        8.07     15.89 o
  -5   5   5       30.54       16.26     13.17 o
  -4   5   5      281.57      314.69     15.77 o
  -3   5   5       17.45       19.68      7.98 o
  -2   5   5        0.01       -5.18      4.71 o
  -1   5   5      698.45      700.36     23.54 o
   0   5   5      168.01      162.53     11.49 o
   1   5   5      157.85      147.46     12.79 o
   2   5   5      230.39      219.67     17.72 o
   3   5   5        8.41        5.56      7.75 o
   4   5   5       85.94       84.73     18.95 o
   5   5   5        7.17       13.09     12.72 o
  -6   6   5        0.69       -3.84     11.85 o
  -5   6   5        6.34       17.29     14.13 o
  -4   6   5       28.01       30.48     11.00 o
  -3   6   5        0.29       -0.95      6.18 o
  -2   6   5        6.03        1.64      5.53 o
  -1   6   5      151.09      145.49     11.40 o
   0   6   5       79.54       87.12     15.52 o
   1   6   5       53.24       63.12     10.31 o
   2   6   5       11.97        8.69      8.66 o
   3   6   5        0.91       14.62      9.04 o
   4   6   5       52.21       79.00     17.52 o
   5   6   5        0.02       -1.01     12.09 o
  -6   7   5        0.89        5.49     13.54 o
  -5   7   5        0.16       -2.67     12.62 o
  -4   7   5        0.14       -0.31     12.29 o
  -3   7   5       41.60       50.61     11.43 o
  -2   7   5       21.20       23.26      6.89 o
  -1   7   5       78.79       88.07     10.85 o
   0   7   5      339.35      321.76     22.75 o
   1   7   5       20.72       30.69     10.41 o
   2   7   5       83.73       85.68     17.14 o
   3   7   5       23.27       17.51     13.11 o
   4   7   5        0.43      -14.24     11.10 o
  -5   8   5       33.04       31.17     15.97 o
  -4   8   5       28.74       38.98     16.18 o
  -3   8   5        7.89       19.02     14.57 o
  -2   8   5        0.22       -4.24     10.03 o
  -1   8   5        6.17        8.11      9.13 o
   0   8   5       33.59       45.19     11.51 o
   1   8   5        0.83        8.15      9.34 o
   2   8   5       31.28       48.23     19.11 o
   3   8   5        6.63      -16.45     27.96 o
  -3   9   5       28.89       12.24     15.23 o
  -2   9   5       17.82       -9.92     13.39 o
  -1   9   5        0.35        7.40     14.47 o
   0   9   5       65.36       68.85     14.49 o
   1   9   5        6.70        7.74     21.88 o
  -1 -10   6       60.59       72.90     19.90 o
   0 -10   6       11.95        1.03     12.91 o
   1 -10   6        4.55       16.21     13.06 o
   2 -10   6       20.94       16.63     11.71 o
   3 -10   6       18.90        3.68      9.88 o
  -3  -9   6       20.91       18.31     18.39 o
  -2  -9   6       21.48       30.28     15.40 o
  -1  -9   6       33.38       28.36     12.34 o
   0  -9   6        7.76        9.77      9.13 o
   1  -9   6       25.64       29.31     10.44 o
   2  -9   6       35.90       76.62     28.46 o
   3  -9   6       30.04       15.84      9.08 o
   4  -9   6        0.63      -12.81     10.82 o
  -4  -8   6        8.45       26.95     17.08 o
  -3  -8   6        2.64        6.88     10.22 o
  -2  -8   6       66.10       66.91     11.50 o
  -1  -8   6       43.11       43.96     10.65 o
   0  -8   6        0.63       -6.76      7.84 o
   1  -8   6       41.01       32.46      9.65 o
   2  -8   6       41.03       29.91     10.15 o
   3  -8   6       10.43        5.45      7.51 o
   4  -8   6       31.74       26.79     11.32 o
  -5  -7   6       57.31       37.57     18.30 o
  -4  -7   6        0.48       23.72     15.64 o
  -3  -7   6       16.54        8.81      8.86 o
  -2  -7   6      355.57      393.12     27.93 o
  -1  -7   6        8.24       17.16      9.22 o
   0  -7   6       15.29       30.91      9.35 o
   1  -7   6      145.05      146.91     14.06 o
   2  -7   6       19.80       16.90      7.16 o
   3  -7   6       19.34       31.64      8.59 o
  -5  -6   6      117.19      155.13     21.71 o
  -4  -6   6        8.47        3.77     12.80 o
  -3  -6   6        2.31        0.09      5.75 o
  -2  -6   6      634.44      636.70     30.15 o
  -1  -6   6       12.08        5.74      9.67 o
   0  -6   6      204.42      190.41     12.22 o
   1  -6   6      227.08      211.68     11.10 o
   2  -6   6       38.48       29.42      5.53 o
   3  -6   6      210.85      221.44      8.66 o
   5  -6   6        0.05      -11.15     17.47 o
   6  -6   6       52.30       84.37     30.62 o
   7  -6   6       11.63        2.83     22.63 o
  -6  -5   6        0.01        5.33     11.30 o
  -5  -5   6      190.19      187.64     18.16 o
  -4  -5   6        0.88       -1.91      7.07 o
  -3  -5   6        0.22       -0.36      6.60 o
  -2  -5   6      455.75      448.99     17.49 o
  -1  -5   6       24.46       10.81      6.89 o
   0  -5   6      626.76      647.45     15.86 o
   1  -5   6      234.27      195.01      9.35 o
   2  -5   6        9.41        9.93      5.84 o
   3  -5   6      469.42      473.01     23.87 o
   4  -5   6        0.40       -6.23      9.55 o
   5  -5   6        4.58        2.02     14.56 o
   6  -5   6      235.44      247.72     33.77 o
   7  -5   6       26.44       20.46     17.97 o
  -6  -4   6       15.81       11.40     14.22 o
  -5  -4   6      130.75      130.78     15.38 o
  -4  -4   6       47.15       58.20     10.50 o
  -3  -4   6        0.74        0.95      6.34 o
  -2  -4   6      897.23      933.00     20.17 o
  -1  -4   6        9.98       16.14      4.98 o
   0  -4   6      238.62      237.06      9.01 o
   1  -4   6        0.15        3.59      3.12 o
   2  -4   6       88.50       93.49      5.22 o
   3  -4   6     1264.49     1288.36     22.80 o
   4  -4   6        9.15       18.92      8.73 o
   5  -4   6       10.37        5.41      6.83 o
   6  -4   6       63.22       62.88     11.67 o
   7  -4   6       53.74       38.79     19.96 o
  -7  -3   6        6.29        5.16     13.96 o
  -6  -3   6        0.11       -1.77      9.07 o
  -5  -3   6       75.17      103.27     12.35 o
  -4  -3   6        2.93       -0.95      7.05 o
  -3  -3   6        0.05        8.78      6.07 o
  -2  -3   6       60.39       60.01      7.66 o
  -1  -3   6      106.71       88.04      7.93 o
   0  -3   6     1186.72     1226.14     20.17 o
   1  -3   6       54.33       68.50      4.41 o
   2  -3   6       66.34       63.46      4.16 o
   3  -3   6      766.60      698.86     18.08 o
   4  -3   6        5.17        7.52      3.47 o
   5  -3   6       13.82        7.26      4.94 o
   6  -3   6       41.72       62.60      9.29 o
   7  -3   6        0.56        5.91      9.56 o
  -7  -2   6       11.97        4.56     11.45 o
  -6  -2   6       11.42       -0.60      6.52 o
  -5  -2   6        2.15       -7.74      6.79 o
  -4  -2   6       49.83       48.09      9.30 o
  -3  -2   6        8.59        8.42      3.99 o
  -2  -2   6      246.75      229.42      8.19 o
  -1  -2   6      405.06      412.15     13.31 o
   0  -2   6        5.66        0.74      3.44 o
   1  -2   6       27.05       38.23      3.83 o
   2  -2   6       29.63       18.37      2.95 o
   3  -2   6       51.10       56.25      5.26 o
   4  -2   6       92.83       82.29      7.23 o
   5  -2   6       21.91       11.77      5.92 o
   6  -2   6        8.22       16.50      6.60 o
   7  -2   6        0.67      -14.61     10.78 o
  -7  -1   6        8.15       -7.30      8.47 o
  -6  -1   6       18.58        9.05      5.46 o
  -5  -1   6       52.24       53.48      9.03 o
  -4  -1   6      166.39      162.06     16.69 o
  -3  -1   6        8.16       11.22      5.14 o
  -2  -1   6       17.47       15.32      5.06 o
  -1  -1   6      691.82      686.76     15.19 o
   0  -1   6       89.39       97.52      6.20 o
   1  -1   6      616.49      631.74     12.24 o
   2  -1   6      402.76      408.56     11.84 o
   3  -1   6      125.00      136.09      7.26 o
   4  -1   6      106.75       95.28      7.22 o
   5  -1   6        0.06        0.46      5.45 o
   6  -1   6        0.23        0.53      7.75 o
   7  -1   6       31.78       23.75      9.82 o
  -7   0   6      103.95      110.58     14.42 o
  -6   0   6       41.62       39.71      9.74 o
  -5   0   6        7.61        7.10      6.68 o
  -4   0   6      333.50      328.51     18.52 o
  -3   0   6      428.54      472.19     24.48 o
  -2   0   6       95.19       97.55      9.14 o
  -1   0   6     1758.59     1832.06     31.79 o
   0   0   6      162.28      164.26      8.04 o
   1   0   6      356.30      456.83     11.69 o
   2   0   6      109.00       97.09      6.76 o
   3   0   6     1085.66     1190.04     22.73 o
   4   0   6      386.35      396.75     13.02 o
   5   0   6      209.75      199.64     12.57 o
   6   0   6        5.15       -8.90      6.97 o
   7   0   6      115.18      147.46     17.36 o
  -7   1   6        9.86       27.98     13.99 o
  -6   1   6        2.46        4.44      8.42 o
  -5   1   6      255.73      274.72     40.59 o
  -4   1   6      569.18      573.14     30.70 o
  -3   1   6      159.66      169.11     12.50 o
  -2   1   6       58.62       65.78      7.42 o
  -1   1   6     4748.35     4836.86     66.25 o
   0   1   6       64.92       77.81      6.16 o
   1   1   6       34.00       50.05      5.26 o
   2   1   6      197.97      199.84      8.86 o
   3   1   6       19.80       13.60      4.17 o
   4   1   6      505.97      493.42     18.27 o
   5   1   6       16.62       17.82      7.67 o
   6   1   6        0.24       -2.26      8.17 o
   7   1   6       25.18       23.37     12.56 o
  -7   2   6       68.32       97.93     21.65 o
  -6   2   6        0.01        8.19     10.02 o
  -5   2   6        1.20       26.50     10.43 o
  -4   2   6      263.44      274.75     17.45 o
  -3   2   6      105.30       90.69      9.97 o
  -2   2   6       16.42       28.90      6.06 o
  -1   2   6      791.47      779.24     17.98 o
   0   2   6        3.65        4.53      4.18 o
   1   2   6      301.84      291.99     13.13 o
   2   2   6       85.69      100.31      7.44 o
   3   2   6       13.63       11.82      5.02 o
   4   2   6      458.47      460.97     21.26 o
   5   2   6        0.73       -3.99      7.11 o
   6   2   6        4.18       -8.35     11.47 o
   7   2   6       36.61       44.70     17.55 o
  -7   3   6       55.16       60.94     26.04 o
  -6   3   6        4.28      -13.02      8.68 o
  -5   3   6        0.01       -2.51      6.97 o
  -4   3   6      129.95      159.87     22.70 o
  -3   3   6       29.60       28.16      9.74 o
  -2   3   6        5.35        5.99      4.97 o
  -1   3   6      591.67      580.91     14.94 o
   0   3   6       37.12       34.65      5.57 o
   1   3   6      228.75      224.69     10.97 o
   2   3   6      118.80      125.09      9.53 o
   3   3   6       77.17       71.39     10.63 o
   4   3   6      112.60      112.11     14.35 o
   5   3   6        2.18        0.46      8.25 o
   6   3   6       19.79        8.04     13.87 o
  -7   4   6       27.39        6.33     16.89 o
  -6   4   6        5.49       -1.12     19.72 o
  -5   4   6        1.36        4.64      8.92 o
  -4   4   6       30.09       26.42      8.97 o
  -3   4   6       99.85      105.42     15.33 o
  -2   4   6      314.93      351.84     17.05 o
  -1   4   6       43.42       50.63      7.27 o
   0   4   6      841.89      805.55     23.44 o
   1   4   6      154.47      142.53     10.04 o
   2   4   6       89.40       72.28      8.41 o
   3   4   6       26.91       38.16     10.37 o
   4   4   6       68.53       74.81     13.08 o
   5   4   6       64.48       33.66     13.48 o
   6   4   6        1.17       -1.38     14.92 o
  -7   5   6        4.53       18.74     22.63 o
  -6   5   6       14.29        7.34     14.26 o
  -5   5   6       20.58       14.75     10.82 o
  -4   5   6        3.08        3.48      6.60 o
  -3   5   6      369.64      382.30     18.58 o
  -2   5   6       20.21       18.62      6.37 o
  -1   5   6       31.21       32.05     11.57 o
   0   5   6       73.12       92.75      9.49 o
   1   5   6        3.79        5.30      6.51 o
   2   5   6       36.38       51.37      8.86 o
   3   5   6       19.38       14.22      8.46 o
   4   5   6       59.94       61.54     15.60 o
   5   5   6       59.36       54.26     16.80 o
  -6   6   6      118.67      130.73     22.40 o
  -5   6   6       13.14       23.99     15.27 o
  -4   6   6        3.15       -6.39      8.87 o
  -3   6   6       28.83       34.90      9.38 o
  -2   6   6        0.64       -2.47      5.77 o
  -1   6   6      172.35      166.15     12.39 o
   0   6   6      139.68      167.52     14.29 o
   1   6   6       50.41       40.49     10.47 o
   2   6   6      120.24      103.42     17.07 o
   3   6   6       25.49       37.12     14.35 o
   4   6   6      104.05       83.51     17.51 o
  -5   7   6       33.29       61.35     18.14 o
  -4   7   6        8.01        1.51     13.89 o
  -3   7   6       48.93       50.32     21.00 o
  -2   7   6      100.91       97.78     11.39 o
  -1   7   6        6.74       13.99      7.61 o
   0   7   6        0.04        2.86     10.49 o
   1   7   6       17.76        5.78      9.12 o
   2   7   6       86.88       97.91     22.11 o
   3   7   6        1.37      -14.81     15.06 o
   4   7   6        0.88        5.17     13.67 o
  -4   8   6       12.35       17.22     15.41 o
  -3   8   6       31.52       61.05     18.32 o
  -2   8   6       15.02       27.68     13.03 o
  -1   8   6       30.46       31.99     11.21 o
   0   8   6       61.34       63.36     13.10 o
   1   8   6        4.63        3.85     13.57 o
   2   8   6       23.82       46.31     17.02 o
  -2   9   6        5.16        6.65     16.01 o
  -1   9   6       10.32        7.70     13.82 o
   0   9   6        0.32        4.89     14.56 o
   0 -10   7       57.55       31.73     19.30 o
   1 -10   7       14.63       43.10     21.13 o
   2 -10   7        5.57        6.66     10.82 o
  -2  -9   7       40.25       29.39     15.71 o
  -1  -9   7        0.80       -2.85     11.32 o
   0  -9   7       36.30       30.21     11.46 o
   1  -9   7        4.19       -3.08      8.33 o
   2  -9   7        3.95       28.37     10.95 o
   3  -9   7      141.21      200.45     18.48 o
   4  -9   7        2.45        4.66     11.65 o
  -3  -8   7        3.32       36.58     14.06 o
  -2  -8   7      141.18      171.49     28.77 o
  -1  -8   7        5.58       -1.45      9.07 o
   0  -8   7       82.83       89.06     16.71 o
   1  -8   7       93.02       82.88     14.77 o
   2  -8   7        3.32        7.24      8.28 o
   3  -8   7      115.48      128.07     14.72 o
   4  -8   7       46.23       61.35     19.55 o
  -4  -7   7        0.46        4.25     13.63 o
  -3  -7   7       61.22       74.27     15.11 o
  -2  -7   7       68.26       78.81     14.28 o
  -1  -7   7       40.64       21.94     10.06 o
   0  -7   7      206.30      213.64     17.78 o
   1  -7   7       44.67       48.52     16.22 o
   2  -7   7        1.92       -4.76      5.41 o
   3  -7   7      289.37      301.28     13.59 o
  -5  -6   7       10.91       12.01     11.69 o
  -4  -6   7      122.96      126.15     19.05 o
  -3  -6   7       14.25        9.73      8.39 o
  -2  -6   7      305.32      262.55     16.16 o
  -1  -6   7       35.22       35.55      8.87 o
   0  -6   7       25.64       24.54      6.68 o
   1  -6   7        3.07        4.77      5.08 o
   2  -6   7        8.31        1.52      5.25 o
   3  -6   7      269.69      297.64     10.50 o
   4  -6   7       39.92       44.51     18.36 o
   5  -6   7       20.72       -6.58     14.60 o
   6  -6   7       62.57       45.76     28.79 o
  -6  -5   7       17.74       25.28     15.65 o
  -5  -5   7        2.56       13.74     14.74 o
  -4  -5   7      133.24      141.40     15.86 o
  -3  -5   7       17.68       17.75      8.09 o
  -2  -5   7        6.42       18.36     10.14 o
  -1  -5   7      210.55      192.11      9.34 o
   0  -5   7      240.89      234.67     10.31 o
   1  -5   7        1.65        1.42      3.72 o
   2  -5   7       52.27       66.07      6.01 o
   3  -5   7      140.50      133.45      7.98 o
   4  -5   7      138.30      136.34     16.15 o
   5  -5   7       26.67       28.52     17.64 o
   6  -5   7       47.32       67.27     10.67 o
   7  -5   7        6.23        7.38     10.36 o
  -6  -4   7        1.85        4.16     19.97 o
  -5  -4   7       19.21        0.15     14.75 o
  -4  -4   7      106.58      131.12     15.33 o
  -3  -4   7       18.09       12.83      6.66 o
  -2  -4   7       70.41       78.92     12.11 o
  -1  -4   7      250.33      210.54     12.54 o
   0  -4   7       12.65       16.23      4.99 o
   1  -4   7      292.30      320.94     10.03 o
   2  -4   7        7.16        9.77      3.78 o
   3  -4   7      181.75      187.12      7.96 o
   4  -4   7      675.11      696.62     16.90 o
   5  -4   7        0.56        3.29      5.07 o
   6  -4   7       32.91       33.97      7.75 o
   7  -4   7        5.25       -2.53     27.21 o
  -7  -3   7       51.39       65.11     30.62 o
  -6  -3   7        0.38       12.46     11.05 o
  -5  -3   7       45.02       56.67     11.15 o
  -4  -3   7      129.50      138.44     13.43 o
  -3  -3   7        3.40        8.87      6.10 o
  -2  -3   7      198.78      199.59     19.05 o
  -1  -3   7      451.42      441.96     16.23 o
   0  -3   7        6.48        1.01      4.18 o
   1  -3   7      449.98      479.34     10.78 o
   2  -3   7       93.35       97.18      5.90 o
   3  -3   7       37.36       27.96      4.91 o
   4  -3   7      391.46      394.64     11.81 o
   5  -3   7        1.89        2.02      5.78 o
   6  -3   7       21.26       21.18      7.46 o
   7  -3   7       32.05       26.79     11.56 o
  -7  -2   7       36.13       35.71     14.04 o
  -6  -2   7        0.01       -6.94      6.44 o
  -5  -2   7      132.90      140.29     14.75 o
  -4  -2   7       65.85       71.67     10.54 o
  -3  -2   7        1.67       -0.83      4.19 o
  -2  -2   7      575.61      526.32     26.59 o
  -1  -2   7       56.27       64.80      8.19 o
   0  -2   7       14.98       11.26      3.01 o
   1  -2   7     1271.98     1246.52     18.80 o
   2  -2   7      170.54      183.63     11.03 o
   3  -2   7        1.30        3.58      3.13 o
   4  -2   7      460.08      468.72     12.22 o
   5  -2   7       15.39        7.63      5.86 o
   6  -2   7       40.27       25.34      9.48 o
   7  -2   7       69.29       53.98     13.62 o
  -7  -1   7       44.55       49.88     13.75 o
  -6  -1   7        7.24        5.76     10.21 o
  -5  -1   7      119.79      111.32     11.55 o
  -4  -1   7      115.04      129.14     13.16 o
  -3  -1   7       83.35       68.47     13.50 o
  -2  -1   7      331.13      299.06     13.26 o
  -1  -1   7      896.44      891.47     17.63 o
   0  -1   7       36.95       41.94      4.79 o
   1  -1   7       64.73       64.15      5.70 o
   2  -1   7      964.19      999.92     28.51 o
   3  -1   7        3.74        0.52      3.72 o
   4  -1   7       61.81       65.15      8.51 o
   5  -1   7       57.32       61.78      8.47 o
   6  -1   7      129.90      147.61     19.94 o
   7  -1   7        0.56        6.55      8.88 o
  -7   0   7       16.50        2.31      9.75 o
  -6   0   7        4.67       16.88     11.46 o
  -5   0   7       14.27        8.04      8.19 o
  -4   0   7       44.07       34.72      8.98 o
  -3   0   7      121.60      157.51     15.67 o
  -2   0   7     1057.95     1091.62     24.25 o
  -1   0   7      647.67      746.42     23.54 o
   0   0   7      382.33      461.09     14.86 o
   1   0   7     1490.95     1620.70     27.12 o
   2   0   7      337.96      366.04     13.17 o
   3   0   7       44.05       58.02      6.42 o
   4   0   7      150.19      151.37      9.15 o
   5   0   7       13.18       25.17      8.05 o
   6   0   7       48.61       64.98     12.63 o
   7   0   7       45.41       43.82     14.25 o
  -7   1   7       73.46       89.62     21.86 o
  -6   1   7       34.59       30.56     12.25 o
  -5   1   7       10.04       13.85      8.41 o
  -4   1   7        7.56        1.08     11.34 o
  -3   1   7      157.87      159.21     11.62 o
  -2   1   7       55.68       70.94      8.81 o
  -1   1   7      383.80      418.89     16.54 o
   0   1   7       86.77       99.17      9.25 o
   1   1   7      303.20      323.30     11.58 o
   2   1   7       15.15       19.73      4.65 o
   3   1   7       32.01       25.93      5.55 o
   4   1   7      100.96      117.75     11.44 o
   5   1   7       39.07       29.54      9.57 o
   6   1   7       11.94        4.35     10.59 o
   7   1   7        6.86        0.03     11.59 o
  -7   2   7        5.06       -2.85     13.83 o
  -6   2   7      105.25      118.91     17.58 o
  -5   2   7        0.81       -3.56      7.20 o
  -4   2   7        2.67       11.49      6.61 o
  -3   2   7      195.63      230.53     13.74 o
  -2   2   7       43.45       37.62      7.42 o
  -1   2   7       91.31      113.75     11.36 o
   0   2   7      157.93      144.29      9.74 o
   1   2   7       26.41       29.48      5.87 o
   2   2   7       37.95       32.43      5.79 o
   3   2   7       79.27       72.59      9.89 o
   4   2   7       49.61       50.53      9.74 o
   5   2   7       50.86       62.95     12.14 o
   6   2   7        1.97       -3.05     12.91 o
  -7   3   7        6.87       -8.16     14.57 o
  -6   3   7      158.54      146.11     18.96 o
  -5   3   7        3.05       -0.11      7.45 o
  -4   3   7       20.65       18.45      8.45 o
  -3   3   7      388.66      427.55     21.21 o
  -2   3   7        3.63        8.12      6.16 o
  -1   3   7      149.21      148.80     10.26 o
   0   3   7       44.71       35.86      6.86 o
   1   3   7       68.95       74.37      8.25 o
   2   3   7      248.08      249.90     13.31 o
   3   3   7      387.89      360.22     20.01 o
   4   3   7       35.46       51.67     11.42 o
   5   3   7        0.07       -6.56      9.45 o
   6   3   7        0.01       -1.53     14.22 o
  -7   4   7       34.55       42.23     32.78 o
  -6   4   7      169.89      136.54     24.76 o
  -5   4   7       83.91       86.96     14.97 o
  -4   4   7       12.79       13.87      9.32 o
  -3   4   7       12.57       17.52      8.16 o
  -2   4   7       20.75       30.93      6.84 o
  -1   4   7     1034.07      992.49     21.64 o
   0   4   7      322.87      299.83     17.79 o
   1   4   7      177.50      177.00     13.31 o
   2   4   7        1.23       -3.66      6.49 o
   3   4   7       89.46       77.26     13.31 o
   4   4   7      115.57      126.30     18.39 o
   5   4   7      110.90      137.88     21.21 o
  -6   5   7       21.19       23.78     16.13 o
  -5   5   7       15.87       25.93     19.55 o
  -4   5   7      253.46      237.12     27.22 o
  -3   5   7      346.58      360.28     19.07 o
  -2   5   7      339.02      302.00     19.53 o
  -1   5   7       28.61       30.56      7.66 o
   0   5   7      331.33      308.13     19.72 o
   1   5   7       89.31       82.98     11.41 o
   2   5   7        1.13        3.30      7.80 o
   3   5   7       13.54        8.92      9.39 o
   4   5   7       39.62       20.06     13.48 o
   5   5   7       87.08       95.64     19.14 o
  -6   6   7       27.13       28.92     17.08 o
  -5   6   7      147.98      124.99     23.12 o
  -4   6   7       25.93       19.60     11.83 o
  -3   6   7      207.82      232.82     22.32 o
  -2   6   7      121.33      130.88     15.32 o
  -1   6   7       64.10       72.37     13.78 o
   0   6   7      123.33      100.43     13.79 o
   1   6   7        0.39        1.81      7.97 o
   2   6   7        3.42       13.91      9.91 o
   3   6   7        1.14      -11.39     10.95 o
   4   6   7       31.68       35.90     15.63 o
  -5   7   7       10.68        3.94     20.72 o
  -4   7   7       31.49       18.69     14.95 o
  -3   7   7        1.30       -8.69     10.09 o
  -2   7   7       72.55       58.59     15.61 o
  -1   7   7       89.71       73.78     13.33 o
   0   7   7       17.76       18.58     10.10 o
   1   7   7        0.13        0.83     10.31 o
   2   7   7       75.89       94.27     19.28 o
   3   7   7        7.58       16.11     14.81 o
  -4   8   7        4.29      -12.54     19.14 o
  -3   8   7        3.08       16.59     14.76 o
  -2   8   7       23.88       25.48     13.35 o
  -1   8   7        5.01       29.45     13.66 o
   0   8   7       10.99        9.57     11.78 o
   1   8   7        1.54       -2.78     14.03 o
   2   8   7        1.40        5.96     13.58 o
  -2  -9   8        0.13        7.38     16.22 o
  -1  -9   8        5.66        4.35     12.19 o
   0  -9   8       25.39       16.36     11.56 o
   1  -9   8        3.46        4.06     10.71 o
   2  -9   8        8.11       31.51     11.51 o
   3  -9   8       51.45       28.95     17.14 o
   4  -9   8        3.57       22.80     13.31 o
  -3  -8   8        2.87       32.45     16.39 o
  -2  -8   8        3.81       16.26     13.43 o
  -1  -8   8        0.06       15.07     11.92 o
   0  -8   8        3.68       -1.50     16.81 o
   1  -8   8       29.11       35.21     12.37 o
   2  -8   8        8.05        7.89      8.92 o
   3  -8   8       34.24       30.44      7.92 o
   4  -8   8       10.99       29.01      9.33 o
  -4  -7   8       58.22      104.02     18.72 o
  -3  -7   8       51.63       54.54     13.89 o
  -2  -7   8       52.64       35.05     12.02 o
  -1  -7   8      185.29      170.38     21.58 o
   0  -7   8       78.36       66.58     14.28 o
   1  -7   8        2.22        0.56     10.07 o
   2  -7   8      183.35      167.48     12.40 o
   3  -7   8       20.60       14.30      6.55 o
   4  -7   8        2.14        0.43      5.88 o
  -5  -6   8       75.42       45.07     16.99 o
  -4  -6   8       51.26       36.24     27.90 o
  -3  -6   8      117.39      112.38     20.27 o
  -2  -6   8      156.42      163.13     28.92 o
  -1  -6   8      241.31      225.21     16.45 o
   0  -6   8        1.26        0.29      5.96 o
   1  -6   8       41.10       63.61     10.26 o
   2  -6   8       44.08       35.89      7.29 o
   3  -6   8       42.32       38.75      5.88 o
   4  -6   8      190.93      218.50     29.26 o
   5  -6   8        9.59       17.92     17.55 o
   6  -6   8        6.05      -21.34     14.23 o
  -5  -5   8       63.34       52.10     17.96 o
  -4  -5   8      112.04      133.22     28.79 o
  -3  -5   8       39.00       19.66     12.60 o
  -2  -5   8      338.32      343.17     58.08 o
  -1  -5   8       97.20       65.47     11.84 o
   0  -5   8        0.10       -4.66      4.08 o
   1  -5   8      208.52      229.60      9.62 o
   2  -5   8       34.42       29.87      5.52 o
   3  -5   8       62.68       69.71      6.31 o
   4  -5   8      347.33      361.56     36.04 o
   5  -5   8        5.28      -13.53     11.31 o
   6  -5   8       20.21        9.49     10.55 o
  -6  -4   8       19.18       -7.49     11.81 o
  -5  -4   8       42.19        7.54     24.71 o
  -4  -4   8       91.89       59.78     22.80 o
  -3  -4   8       37.78       46.94      9.85 o
  -2  -4   8      362.28      354.53     23.55 o
  -1  -4   8       31.38       27.43      7.99 o
   0  -4   8       60.62       57.61      7.86 o
   1  -4   8      255.99      279.40     11.05 o
   2  -4   8        0.11        2.24      3.55 o
   3  -4   8       87.68       99.43      8.66 o
   4  -4   8      239.26      254.48     21.77 o
   5  -4   8        3.26       -2.67      4.78 o
   6  -4   8       94.57      101.47     14.57 o
   7  -4   8       52.31       33.71     19.63 o
  -6  -3   8        2.52      -16.35     11.59 o
  -5  -3   8       35.22       36.62     15.72 o
  -4  -3   8       21.50       23.33      8.96 o
  -3  -3   8       11.23       19.92      7.19 o
  -2  -3   8      976.43      943.22     29.09 o
  -1  -3   8       99.11       95.37      9.28 o
   0  -3   8        0.01        5.10      4.60 o
   1  -3   8      424.07      393.97     13.47 o
   2  -3   8        2.26        4.70      3.56 o
   3  -3   8       29.57       26.41      5.03 o
   4  -3   8      177.21      206.40     12.91 o
   5  -3   8        4.08        3.86      5.32 o
   6  -3   8       33.19       44.13     10.17 o
   7  -3   8       30.12       32.53     12.30 o
  -7  -2   8        4.93       -5.52     14.04 o
  -6  -2   8        0.21       -2.77     12.98 o
  -5  -2   8       20.18       23.45      9.54 o
  -4  -2   8       54.18       44.93     10.19 o
  -3  -2   8       73.73       67.36      7.76 o
  -2  -2   8      262.38      240.96     18.45 o
  -1  -2   8      344.69      380.03     18.29 o
   0  -2   8      148.81      137.48      8.22 o
   1  -2   8      351.39      365.78     12.30 o
   2  -2   8      200.76      211.84     11.66 o
   3  -2   8        0.74       -2.44      3.51 o
   4  -2   8       94.12       98.62      9.07 o
   5  -2   8       37.59       52.52     10.76 o
   6  -2   8       11.13       15.70      9.14 o
   7  -2   8       37.91       18.87     12.39 o
  -7  -1   8        1.64        9.05     24.54 o
  -6  -1   8       96.81      128.04     16.52 o
  -5  -1   8       13.96        8.53      7.69 o
  -4  -1   8        6.32       -1.69      9.92 o
  -3  -1   8       15.34       16.90      7.22 o
  -2  -1   8       75.20       83.89      8.34 o
  -1  -1   8      455.16      458.16     15.59 o
   0  -1   8      366.14      379.57     12.79 o
   1  -1   8      205.36      211.14     14.56 o
   2  -1   8      382.22      380.97     13.60 o
   3  -1   8      397.38      429.28     14.41 o
   4  -1   8        7.12        5.26      5.16 o
   5  -1   8      260.82      290.55     20.38 o
   6  -1   8        1.50       -4.81      8.24 o
   7  -1   8        7.19        6.73     11.71 o
  -7   0   8        2.66        7.27     12.91 o
  -6   0   8      187.51      208.00     23.34 o
  -5   0   8       11.27        7.86     10.35 o
  -4   0   8        4.80        9.63      8.48 o
  -3   0   8      565.24      601.40     40.36 o
  -2   0   8        8.47        9.99      5.41 o
  -1   0   8      322.04      272.04     16.34 o
   0   0   8      124.22      138.75      9.34 o
   1   0   8       14.75       13.60      4.60 o
   2   0   8       67.64       60.20      7.19 o
   3   0   8       46.89       50.87      6.59 o
   4   0   8       43.90       37.72      7.76 o
   5   0   8       16.93       15.37      7.95 o
   6   0   8        2.17       -0.12      8.61 o
   7   0   8       10.70       -0.29     10.85 o
  -7   1   8        0.01       30.94     17.02 o
  -6   1   8      123.89      161.08     20.95 o
  -5   1   8       40.88       38.41      9.31 o
  -4   1   8       11.28        6.76      9.15 o
  -3   1   8      102.11      101.50     14.36 o
  -2   1   8        8.36       -2.49      5.49 o
  -1   1   8      379.04      374.39     17.06 o
   0   1   8       19.79       12.46      5.12 o
   1   1   8      500.55      524.55     15.27 o
   2   1   8      224.44      240.27     11.65 o
   3   1   8       48.84       42.98      7.40 o
   4   1   8       54.04       39.02      8.91 o
   5   1   8      108.34      123.78     17.75 o
   6   1   8        0.00       -1.32     10.93 o
  -7   2   8        4.01        5.90     14.75 o
  -6   2   8       99.34       94.29     16.78 o
  -5   2   8        8.78        5.71     11.83 o
  -4   2   8       45.35       47.77      8.92 o
  -3   2   8      320.22      335.41     17.24 o
  -2   2   8       59.72       63.29     10.41 o
  -1   2   8      437.78      440.41     17.46 o
   0   2   8       17.91       19.51      6.64 o
   1   2   8        0.45        3.52      4.66 o
   2   2   8      414.55      451.65     16.02 o
   3   2   8       36.36       38.60      8.80 o
   4   2   8        3.11        3.39      7.51 o
   5   2   8       68.81       56.92     17.79 o
   6   2   8        3.97      -17.52     11.68 o
  -7   3   8        0.01      -10.00     14.75 o
  -6   3   8      116.14      157.35     22.06 o
  -5   3   8       14.38       10.85     11.43 o
  -4   3   8        1.82       -0.70      7.77 o
  -3   3   8      227.14      236.89     19.03 o
  -2   3   8        0.03        6.15      6.41 o
  -1   3   8       23.74       16.35      6.27 o
   0   3   8       63.46       57.70      8.15 o
   1   3   8      180.37      188.23     12.72 o
   2   3   8      297.39      301.69     18.40 o
   3   3   8       22.43        5.38      8.40 o
   4   3   8        1.33       -0.43      8.12 o
   5   3   8        2.63       -2.49     13.75 o
   6   3   8       15.28       21.09     17.98 o
  -6   4   8        6.89      -16.45     12.21 o
  -5   4   8       94.59       82.40     21.46 o
  -4   4   8       18.34       20.66      8.59 o
  -3   4   8        5.92        6.33      7.51 o
  -2   4   8       35.20       40.08      8.66 o
  -1   4   8     1408.92     1352.39     31.81 o
   0   4   8      271.85      241.84     14.51 o
   1   4   8     1213.79     1113.64     29.86 o
   2   4   8      435.48      425.18     22.51 o
   3   4   8      451.39      458.73     27.86 o
   4   4   8       23.41       10.62     11.11 o
   5   4   8      106.04       75.67     22.41 o
  -6   5   8        1.02       -8.41     22.80 o
  -5   5   8       64.16       55.46     18.89 o
  -4   5   8        0.00       -3.24      9.91 o
  -3   5   8      519.87      516.63     26.91 o
  -2   5   8       53.07       72.52      9.84 o
  -1   5   8      812.63      796.90     31.48 o
   0   5   8      110.93      129.39     14.77 o
   1   5   8      124.56      119.06     16.96 o
   2   5   8       23.60       12.33      9.54 o
   3   5   8       27.91       21.17     20.15 o
   4   5   8        3.17       -0.56     29.01 o
  -5   6   8       41.04       70.04     19.94 o
  -4   6   8        1.94      -11.81      9.38 o
  -3   6   8       18.74       27.90     14.45 o
  -2   6   8       29.87       34.22      8.82 o
  -1   6   8       20.11       15.84      9.55 o
   0   6   8      210.41      221.98     19.64 o
   1   6   8        0.17       10.11      9.83 o
   2   6   8       24.40       18.92     13.61 o
   3   6   8       60.66       43.37     23.08 o
   4   6   8        0.32        4.75     13.43 o
  -4   7   8        0.06       -4.04     13.88 o
  -3   7   8       35.84       88.53     22.83 o
  -2   7   8       40.74       30.69     13.53 o
  -1   7   8        7.88       -1.76      8.60 o
   0   7   8       87.53       90.29     16.89 o
   1   7   8        0.92       -3.44     13.36 o
   2   7   8        4.43       -8.44     13.25 o
  -3   8   8        4.78      -15.83     20.88 o
  -2   8   8        0.19       11.55     14.38 o
  -1   8   8        5.29        1.61     14.71 o
   0   8   8      108.57      151.71     28.00 o
   1   8   8        7.16        0.65     15.53 o
  -1  -9   9        2.83      -10.38     11.42 o
   0  -9   9        4.31       -2.80     12.19 o
   1  -9   9       23.37       17.91     13.14 o
   2  -9   9        3.47       -2.64      9.54 o
   3  -9   9       30.84       35.78     18.30 o
  -3  -8   9       10.02       23.46     19.80 o
  -2  -8   9      145.36      144.74     23.83 o
  -1  -8   9        4.34      -10.49      9.49 o
   0  -8   9        5.54       10.18     11.30 o
   1  -8   9      169.99      158.66     21.55 o
   2  -8   9        2.65       12.57     11.81 o
   3  -8   9        0.12       -3.49      7.51 o
   4  -8   9       55.65       48.34     14.48 o
  -4  -7   9       17.63       24.18     13.92 o
  -3  -7   9        6.71       -2.89     10.04 o
  -2  -7   9      103.03       83.44     15.81 o
  -1  -7   9       35.60       40.54     14.64 o
   0  -7   9        3.96        8.85      9.99 o
   1  -7   9      316.67      308.56     24.65 o
   2  -7   9       56.79       48.99      8.44 o
   3  -7   9       11.80       10.33     11.68 o
   4  -7   9        2.15       15.36      7.61 o
  -5  -6   9       10.18       17.34     16.18 o
  -4  -6   9        3.16        5.55     12.78 o
  -3  -6   9       12.52        8.55     11.80 o
  -2  -6   9      366.19      393.90     33.41 o
  -1  -6   9       16.30       23.44     11.75 o
   0  -6   9       17.51        0.52      6.27 o
   1  -6   9      139.95      141.90     11.89 o
   2  -6   9        5.95        3.86      5.86 o
   3  -6   9       87.35       96.51      8.53 o
   4  -6   9       24.94       13.08     10.96 o
   5  -6   9        0.41       12.53     15.64 o
   6  -6   9       37.38       67.21     23.55 o
  -5  -5   9       34.27       35.72     16.12 o
  -4  -5   9        0.40        7.43     12.41 o
  -3  -5   9       88.19      104.35     36.44 o
  -2  -5   9      224.35      212.76     24.45 o
  -1  -5   9       33.10       30.84      9.95 o
   0  -5   9       38.82       46.04      9.15 o
   1  -5   9       25.69       20.46      6.66 o
   2  -5   9        0.01       -3.23      6.08 o
   3  -5   9       69.58       87.96      9.66 o
   4  -5   9        0.04       -2.93      7.65 o
   5  -5   9        0.03        7.25      8.31 o
   6  -5   9       14.39        4.31      9.65 o
  -6  -4   9        5.57      -10.80     13.07 o
  -5  -4   9        0.26       -6.27     12.93 o
  -4  -4   9       89.13       88.42     19.76 o
  -3  -4   9        7.91       12.29     10.21 o
  -2  -4   9       94.39       92.31     15.95 o
  -1  -4   9      559.10      554.82     28.42 o
   0  -4   9      122.75      115.83     13.19 o
   1  -4   9       55.69       52.67      6.23 o
   2  -4   9     1006.23      981.70     18.84 o
   3  -4   9       19.12       23.17      8.16 o
   4  -4   9       75.31       73.73      8.45 o
   5  -4   9       16.02        8.84      9.12 o
   6  -4   9        0.01      -20.02     13.35 o
  -6  -3   9      175.62      163.48     28.57 o
  -5  -3   9       10.28       -0.37     11.76 o
  -4  -3   9        3.74        1.68     21.30 o
  -3  -3   9       23.43       32.99      9.60 o
  -2  -3   9       34.69       23.17      9.03 o
  -1  -3   9      621.94      669.25     23.59 o
   0  -3   9       10.52       14.89      6.15 o
   1  -3   9        4.44        1.96      4.09 o
   2  -3   9       98.31      111.23      7.75 o
   3  -3   9        3.02       -1.64      5.71 o
   4  -3   9      473.75      486.33     17.61 o
   5  -3   9       10.65       12.44      6.75 o
   6  -3   9       94.86      100.39     13.30 o
  -6  -2   9        0.38      -20.63     29.04 o
  -5  -2   9        4.83       17.40     13.00 o
  -4  -2   9      590.90      585.77     33.59 o
  -3  -2   9       50.76       62.96     10.49 o
  -2  -2   9      344.75      333.79     22.71 o
  -1  -2   9      663.73      676.45     22.00 o
   0  -2   9      283.19      306.89     12.96 o
   1  -2   9       21.81       28.29      5.59 o
   2  -2   9       35.54       35.66      6.06 o
   3  -2   9        6.68        4.30      4.48 o
   4  -2   9      483.14      476.83     20.80 o
   5  -2   9        1.99       -8.65      6.88 o
   6  -2   9       20.88       28.13     10.48 o
  -6  -1   9        1.95      -10.60     19.64 o
  -5  -1   9        2.02        1.75      8.73 o
  -4  -1   9      227.71      244.72     23.09 o
  -3  -1   9       13.31       23.86      7.76 o
  -2  -1   9        1.67        1.15      4.86 o
  -1  -1   9      980.62      994.87     22.98 o
   0  -1   9       22.15       22.86      6.31 o
   1  -1   9        4.73        0.37      5.49 o
   2  -1   9       54.09       59.71      6.96 o
   3  -1   9        0.00        0.18      4.41 o
   4  -1   9      424.28      426.98     24.11 o
   5  -1   9       22.49       12.46     14.70 o
   6  -1   9        0.37        2.43      8.48 o
  -6   0   9        2.82       16.66     12.58 o
  -5   0   9        0.28       -9.64     12.87 o
  -4   0   9       56.59       68.42     11.83 o
  -3   0   9       40.30       50.35     10.08 o
  -2   0   9       19.21       25.44      6.69 o
  -1   0   9      109.60       96.55     11.34 o
   0   0   9       94.23       92.65      8.49 o
   1   0   9      163.61      176.59     10.42 o
   2   0   9        8.72       10.21      4.54 o
   3   0   9        7.50       10.00      6.14 o
   4   0   9      220.04      200.91     14.13 o
   5   0   9        1.97       -1.04      7.63 o
   6   0   9        0.89        1.45     10.62 o
  -6   1   9        1.20        2.95     11.14 o
  -5   1   9       11.83       13.37      9.25 o
  -4   1   9       24.16       25.45     10.62 o
  -3   1   9       17.36       28.73      8.15 o
  -2   1   9       16.87       18.84      7.51 o
  -1   1   9      225.44      235.34     24.80 o
   0   1   9       35.45       37.66      8.17 o
   1   1   9       21.71       33.61      6.12 o
   2   1   9       85.50       94.53     12.73 o
   3   1   9       86.70       95.63     11.02 o
   4   1   9       76.33       60.40     11.25 o
   5   1   9        1.17       15.11     13.95 o
   6   1   9        0.85       26.55     23.95 o
  -6   2   9        5.11       30.71     13.42 o
  -5   2   9      107.10      104.97     17.06 o
  -4   2   9        7.07       18.15      7.95 o
  -3   2   9       36.90       42.69      9.21 o
  -2   2   9      187.87      194.71     14.34 o
  -1   2   9       46.89       38.49      8.39 o
   0   2   9        1.35        2.48      5.46 o
   1   2   9        2.59        0.02      5.48 o
   2   2   9        1.24       -2.82      6.70 o
   3   2   9        3.96        0.42      7.36 o
   4   2   9       20.89       27.72      9.68 o
   5   2   9       56.62       48.35     17.75 o
   6   2   9        0.04        3.02     13.75 o
  -6   3   9       56.04       72.61     17.19 o
  -5   3   9        2.29       -2.63     10.52 o
  -4   3   9        0.00        0.12      6.92 o
  -3   3   9      267.01      255.81     17.95 o
  -2   3   9        2.41       -6.31      6.52 o
  -1   3   9       24.90       25.16      7.51 o
   0   3   9      918.30      923.59     26.31 o
   1   3   9       62.34       78.98     12.03 o
   2   3   9      195.69      189.98     17.91 o
   3   3   9      864.48      841.90     35.11 o
   4   3   9        0.27        0.33     10.75 o
   5   3   9      182.44      151.95     51.42 o
  -6   4   9        0.38      -16.12     13.30 o
  -5   4   9      400.18      458.97     48.08 o
  -4   4   9       51.04       59.94     11.83 o
  -3   4   9      311.56      341.04     25.59 o
  -2   4   9        0.01        0.62      7.13 o
  -1   4   9      973.46      984.31     31.10 o
   0   4   9      276.17      287.99     24.84 o
   1   4   9      330.37      301.17     21.58 o
   2   4   9        0.72        0.89      8.49 o
   3   4   9      269.30      287.42     27.21 o
   4   4   9        0.00       -1.84     11.56 o
   5   4   9       19.75       -0.48     29.79 o
  -5   5   9       44.11       54.61     20.00 o
  -4   5   9        0.80       -8.01      9.89 o
  -3   5   9      173.19      207.63     21.95 o
  -2   5   9        3.20        5.25     11.60 o
  -1   5   9       72.75       88.74     12.79 o
   0   5   9      246.92      281.63     25.32 o
   1   5   9       36.71       43.82     13.10 o
   2   5   9        2.52        5.01     10.93 o
   3   5   9       62.98       62.56     16.50 o
   4   5   9       14.20        2.82     12.44 o
  -5   6   9        3.69        8.70     15.71 o
  -4   6   9       19.84       21.29     14.10 o
  -3   6   9       21.22       32.99     15.84 o
  -2   6   9       20.88       19.74     10.38 o
  -1   6   9       36.85       40.31     11.42 o
   0   6   9        4.83       -0.16     10.10 o
   1   6   9       59.80       65.29     18.55 o
   2   6   9       36.63       78.16     18.33 o
   3   6   9       83.82       98.92     19.46 o
  -4   7   9       15.99       10.92     16.41 o
  -3   7   9        9.17       24.12     14.18 o
  -2   7   9        1.10        1.32     16.83 o
  -1   7   9        8.92        6.66     11.04 o
   0   7   9        0.24       -8.48     19.22 o
   1   7   9       41.73       63.39     20.72 o
   2   7   9       36.42       24.35     28.80 o
   0  -9  10       58.76       49.26     16.34 o
   1  -9  10        6.88        6.22     12.31 o
   2  -9  10       11.76        3.00      9.96 o
  -2  -8  10        2.80       -5.16     15.31 o
  -1  -8  10        0.01        1.35     12.31 o
   0  -8  10       12.57        8.33     11.27 o
   1  -8  10        5.40        7.42     17.31 o
   2  -8  10        6.40        1.58      9.57 o
   3  -8  10       85.03       56.24     17.31 o
   4  -8  10        0.47       -9.32     11.32 o
  -3  -7  10       12.20       33.84     13.52 o
  -2  -7  10        1.98       -9.98     13.48 o
  -1  -7  10       58.10       49.92     20.97 o
   0  -7  10       20.46       20.97     15.64 o
   1  -7  10        9.29       -6.38      8.85 o
   2  -7  10       65.09       50.71     11.18 o
   3  -7  10        1.06       12.93     11.57 o
   4  -7  10       12.93        0.32     22.80 o
   5  -7  10        0.42      -16.49     28.62 o
  -4  -6  10       35.28       21.46     19.14 o
  -3  -6  10        3.88       17.16     12.11 o
  -2  -6  10       11.26       11.92     12.40 o
  -1  -6  10      199.85      204.05     27.66 o
   0  -6  10       62.99       32.10     20.22 o
   1  -6  10        0.17       -6.47      9.07 o
   2  -6  10       35.20       16.94      8.93 o
   3  -6  10        0.62       -9.64      6.43 o
   4  -6  10       52.07       44.10     11.70 o
   5  -6  10        8.10       13.91     10.31 o
  -5  -5  10        0.03       -8.66     13.26 o
  -4  -5  10       36.97       43.21     17.18 o
  -3  -5  10        3.92       -9.72     10.30 o
  -2  -5  10       48.30       48.33     16.46 o
  -1  -5  10      185.41      179.32     20.96 o
   0  -5  10       10.53       10.27      8.52 o
   1  -5  10      148.97      157.80     16.30 o
   2  -5  10      207.23      235.33     18.20 o
   3  -5  10       78.82       79.44      9.11 o
   4  -5  10      213.58      213.41     18.11 o
   5  -5  10       74.32       85.71     14.09 o
   6  -5  10       12.15        7.03     20.88 o
  -5  -4  10       42.66       33.34     18.79 o
  -4  -4  10      254.54      272.92     31.71 o
  -3  -4  10       65.99       76.61     18.03 o
  -2  -4  10       99.63      106.40     14.01 o
  -1  -4  10       89.80      134.91     15.89 o
   0  -4  10      154.91      140.73     15.59 o
   1  -4  10      122.52      131.03     12.41 o
   2  -4  10      192.04      208.62     13.32 o
   3  -4  10        0.01       -0.23      6.36 o
   4  -4  10       16.60       21.25      7.69 o
   5  -4  10        1.15        4.05     14.03 o
   6  -4  10      130.68      117.27     25.30 o
  -6  -3  10        2.36        4.96     23.05 o
  -5  -3  10        6.23        3.89     18.72 o
  -4  -3  10        6.01        7.08     11.75 o
  -3  -3  10      133.92      128.23     15.00 o
  -2  -3  10      853.38      829.68     33.39 o
  -1  -3  10      536.30      464.26     26.48 o
   0  -3  10     1805.02     1733.39     46.76 o
   1  -3  10        0.52        6.43      4.66 o
   2  -3  10     1899.92     1911.97     42.27 o
   3  -3  10       10.36       11.37     12.54 o
   4  -3  10        6.37        9.27      7.76 o
   5  -3  10        6.04      -10.20      6.80 o
   6  -3  10       50.53       44.68     13.26 o
  -6  -2  10       19.03       36.21     17.58 o
  -5  -2  10       39.64       -4.70     12.29 o
  -4  -2  10       10.07       14.28     16.39 o
  -3  -2  10      303.11      289.38     35.81 o
  -2  -2  10      198.85      141.71     20.62 o
  -1  -2  10      266.52      275.69     26.46 o
   0  -2  10      169.10      172.51     11.91 o
   1  -2  10        1.51        3.02      5.95 o
   2  -2  10       52.85       65.33      7.61 o
   3  -2  10        0.11        3.42      6.44 o
   4  -2  10       76.32       87.93     18.61 o
   5  -2  10       15.51        9.86      8.68 o
   6  -2  10       13.00       15.11     11.30 o
  -6  -1  10       51.16       72.67     27.71 o
  -5  -1  10        0.75        5.97     10.16 o
  -4  -1  10        4.15       -2.74     10.55 o
  -3  -1  10      217.06      184.10     26.10 o
  -2  -1  10      117.90      126.89     10.87 o
  -1  -1  10       16.68       15.22      6.37 o
   0  -1  10      429.43      445.59     18.33 o
   1  -1  10        0.28        0.02      4.64 o
   2  -1  10       27.17       38.35      7.75 o
   3  -1  10       21.84       16.79      7.58 o
   4  -1  10       23.67       39.67     10.06 o
   5  -1  10       33.87       21.78     10.21 o
   6  -1  10        1.58      -12.34      9.95 o
  -6   0  10       43.53       93.43     23.55 o
  -5   0  10        7.31       -1.90      9.95 o
  -4   0  10       11.47       12.23      9.46 o
  -3   0  10      176.67      153.89     15.59 o
  -2   0  10       13.18        0.14      9.15 o
  -1   0  10       73.54       71.08     11.00 o
   0   0  10       67.07       64.90      9.86 o
   1   0  10       25.45       31.70      8.39 o
   2   0  10       71.72       92.12     15.33 o
   3   0  10      153.93      164.98     16.61 o
   4   0  10        4.75        7.76      8.96 o
   5   0  10       22.30       27.30     12.50 o
   6   0  10        2.93       12.06     11.61 o
  -6   1  10       45.98       55.32     19.63 o
  -5   1  10       27.90       17.32     10.45 o
  -4   1  10        1.39      -13.41      8.94 o
  -3   1  10      150.51      160.25     25.75 o
  -2   1  10       10.01        8.08      8.41 o
  -1   1  10       64.56       71.02     11.09 o
   0   1  10       88.25       84.44      9.59 o
   1   1  10        7.40        2.09      6.52 o
   2   1  10       22.59       26.10      8.01 o
   3   1  10       67.71       66.16     11.33 o
   4   1  10        3.30       23.36     10.61 o
   5   1  10       43.60       43.83     18.03 o
   6   1  10        0.12       -7.09     10.70 o
  -6   2  10       19.15       22.88     14.13 o
  -5   2  10       13.53        3.12     10.79 o
  -4   2  10       11.90        8.71      8.62 o
  -3   2  10       37.28       37.66      9.97 o
  -2   2  10        1.83       10.19      8.78 o
  -1   2  10      503.37      497.51     28.41 o
   0   2  10       10.79        6.42      8.11 o
   1   2  10      132.51      105.28     12.02 o
   2   2  10      228.72      237.15     18.95 o
   3   2  10      119.11      101.67     17.15 o
   4   2  10       50.11      107.60     26.62 o
   5   2  10      100.56       93.80     39.77 o
  -6   3  10      149.86      151.01     27.17 o
  -5   3  10       20.15       25.68     13.95 o
  -4   3  10      253.11      234.38     24.49 o
  -3   3  10      172.33      177.55     19.10 o
  -2   3  10      299.78      322.62     23.76 o
  -1   3  10       84.05      103.46     11.89 o
   0   3  10       34.78       27.30      9.90 o
   1   3  10      499.98      515.24     28.59 o
   2   3  10      119.19       95.30     14.29 o
   3   3  10      135.15      108.40     17.94 o
   4   3  10       10.87       -9.07     16.14 o
   5   3  10      124.51      145.82     45.93 o
  -5   4  10      111.36      106.98     18.75 o
  -4   4  10       18.76        3.00      9.96 o
  -3   4  10      234.42      259.25     21.77 o
  -2   4  10       56.11       36.64     10.48 o
  -1   4  10       17.72        8.81      7.96 o
   0   4  10       36.68       60.12     12.36 o
   1   4  10      103.56      105.65     34.24 o
   2   4  10       33.34       25.34     12.17 o
   3   4  10      113.68      124.15     20.33 o
   4   4  10       14.13       -3.32     15.96 o
  -5   5  10        6.72       38.28     18.13 o
  -4   5  10       36.89       27.77     13.87 o
  -3   5  10       39.61       59.27     18.47 o
  -2   5  10       29.82       43.06     14.01 o
  -1   5  10       21.90       18.88     11.41 o
   0   5  10        0.52       -4.52      9.03 o
   1   5  10       21.65       32.52     15.77 o
   2   5  10        5.57      -13.99     10.53 o
   3   5  10       38.78       34.36     15.52 o
  -4   6  10        7.29       13.59     15.62 o
  -3   6  10       78.73       72.80     17.59 o
  -2   6  10       67.44       54.23     16.89 o
  -1   6  10        8.07        2.48     11.37 o
   0   6  10       13.84        8.28     13.35 o
   1   6  10       10.03       22.10     16.18 o
   2   6  10       24.34      -10.04     13.56 o
  -2   7  10       39.90       31.22     18.79 o
  -1   7  10        7.01       15.58     12.90 o
   0   7  10       17.81       26.84     18.12 o
  -1  -8  11       49.22       45.76     23.46 o
   0  -8  11        4.36       19.47     17.14 o
   1  -8  11        7.80       -9.15     12.65 o
   2  -8  11        2.01        7.16     12.65 o
  -3  -7  11        0.14       -4.66     16.81 o
  -2  -7  11       12.60       28.79     21.80 o
  -1  -7  11       29.39       45.93     20.97 o
   0  -7  11        6.85        0.50     15.14 o
   1  -7  11       23.88       48.46     16.16 o
   2  -7  11       24.63       16.11     11.94 o
   3  -7  11       25.44       21.98     11.96 o
   4  -7  11       44.07        1.16     30.45 o
  -4  -6  11       29.58       21.33     15.92 o
  -3  -6  11       13.15       10.57     19.64 o
  -2  -6  11       21.36        0.69     10.93 o
  -1  -6  11       69.44       63.82     17.53 o
   0  -6  11       12.25       -4.79      9.16 o
   1  -6  11       12.01       28.50     25.13 o
   2  -6  11        0.01        3.57     10.12 o
   3  -6  11       12.86       16.23     12.06 o
   4  -6  11       90.00       77.13     14.22 o
   5  -6  11        0.05      -14.49     14.80 o
  -4  -5  11       83.04       77.71     20.53 o
  -3  -5  11       98.95       83.32     19.80 o
  -2  -5  11        6.09        5.23      9.66 o
  -1  -5  11       75.78       74.53     16.31 o
   0  -5  11       46.90       36.27     14.03 o
   1  -5  11        7.94       28.95     12.25 o
   2  -5  11      103.30      102.83     17.84 o
   3  -5  11        0.41        2.52      7.24 o
   4  -5  11        0.30        0.06      7.28 o
   5  -5  11        0.62        0.42     13.64 o
  -5  -4  11        0.25      -11.75     12.51 o
  -4  -4  11        4.07       -7.47     10.42 o
  -3  -4  11       39.12       38.59     15.11 o
  -2  -4  11       61.67       57.32     12.64 o
  -1  -4  11      232.46      239.12     30.83 o
   0  -4  11        3.46       -2.19      8.58 o
   1  -4  11      642.59      602.19     50.84 o
   2  -4  11      251.22      270.41     20.51 o
   3  -4  11      425.84      384.95     20.52 o
   4  -4  11      303.24      355.46     26.64 o
   5  -4  11       58.99       44.66     12.76 o
  -5  -3  11      121.30      136.73     25.58 o
  -4  -3  11       96.44       77.99     20.72 o
  -3  -3  11        2.45        3.03      8.49 o
  -2  -3  11       14.23       10.41      9.05 o
  -1  -3  11      699.75      614.79     39.60 o
   0  -3  11      122.46      121.86     15.64 o
   1  -3  11      420.18      419.18     19.82 o
   2  -3  11        0.12        7.51      7.15 o
   3  -3  11      230.82      230.40     19.78 o
   4  -3  11       27.41       35.59     11.11 o
   5  -3  11        1.33        5.81      8.72 o
   6  -3  11        9.59       23.89     11.85 o
  -5  -2  11       26.19       11.40     30.45 o
  -4  -2  11      102.11       59.39     17.97 o
  -3  -2  11       61.69       55.91     12.39 o
  -2  -2  11      288.63      276.98     28.53 o
  -1  -2  11      425.26      456.93     34.52 o
   0  -2  11      314.64      302.90     24.96 o
   1  -2  11       40.08       45.10     10.98 o
   2  -2  11      211.82      218.51     23.69 o
   3  -2  11       38.67       51.70     10.24 o
   4  -2  11       11.90       26.43      9.56 o
   5  -2  11       44.06       58.82     12.68 o
   6  -2  11        7.63       -1.47     10.43 o
  -6  -1  11       49.46       57.67     20.30 o
  -5  -1  11        0.90       18.15     11.22 o
  -4  -1  11        0.91      -10.77     11.21 o
  -3  -1  11      177.50      206.80     26.88 o
  -2  -1  11        1.77        5.34     10.39 o
  -1  -1  11      201.30      193.02     15.31 o
   0  -1  11       13.12        6.55      8.53 o
   1  -1  11        0.05        1.53      8.86 o
   2  -1  11      318.98      321.75     31.92 o
   3  -1  11       22.12       25.49     16.31 o
   4  -1  11        0.02      -10.97      7.31 o
   5  -1  11       42.53       42.31     13.27 o
  -6   0  11       41.68       11.74     16.00 o
  -5   0  11        0.39       -7.01     15.03 o
  -4   0  11        0.60       -0.95     11.23 o
  -3   0  11       56.61       40.42     17.69 o
  -2   0  11        0.22       -7.98      9.26 o
  -1   0  11      213.97      222.64     19.35 o
   0   0  11       51.58       37.54     11.24 o
   1   0  11        1.07       -5.94      6.49 o
   2   0  11      539.50      564.09     23.47 o
   3   0  11        2.19       -5.76      7.04 o
   4   0  11        4.13       -4.78     10.87 o
   5   0  11       27.98       52.25     15.08 o
  -6   1  11       48.67       57.03     27.79 o
  -5   1  11        6.85       13.74     13.59 o
  -4   1  11       26.58       37.60     12.98 o
  -3   1  11       50.39       67.49     17.43 o
  -2   1  11        2.05       -3.92      9.23 o
  -1   1  11       55.92       56.74     13.19 o
   0   1  11       31.80       25.35      9.62 o
   1   1  11        0.24        6.39      7.88 o
   2   1  11       58.44       62.21     11.77 o
   3   1  11        5.12       -8.44      7.30 o
   4   1  11       37.56       35.00     25.54 o
   5   1  11       17.02       22.63     15.23 o
  -5   2  11       49.88       61.05     19.98 o
  -4   2  11        7.93        7.73     10.82 o
  -3   2  11       48.42       29.82     12.31 o
  -2   2  11      262.76      263.13     28.54 o
  -1   2  11       26.14       24.20     11.58 o
   0   2  11       60.62       39.12     15.89 o
   1   2  11       69.11       89.51     13.30 o
   2   2  11       19.61       25.23      9.62 o
   3   2  11        7.36        5.70     10.06 o
   4   2  11       41.59       23.83     15.55 o
   5   2  11       16.01        8.66     15.48 o
  -5   3  11       14.36        7.21     14.55 o
  -4   3  11       22.60        9.21     11.30 o
  -3   3  11       41.04       22.64     12.08 o
  -2   3  11      213.90      173.45     57.99 o
  -1   3  11      166.11      131.00     32.33 o
   0   3  11        2.70       -0.34     15.06 o
   1   3  11      115.46      107.75     15.13 o
   2   3  11        4.74        7.29     11.70 o
   3   3  11       34.51       27.64     14.28 o
   4   3  11        2.48        0.84     13.83 o
  -5   4  11       37.82       49.71     21.13 o
  -4   4  11        0.11       -3.55     13.71 o
  -3   4  11        3.14       -7.28     10.12 o
  -2   4  11      231.18      287.10     29.64 o
  -1   4  11        1.01      -10.77      8.32 o
   0   4  11        1.23       -9.16      9.34 o
   1   4  11       16.85       22.50     13.27 o
   2   4  11        0.84       13.93     12.99 o
   3   4  11       20.85       15.68     24.94 o
  -4   5  11       22.27        9.32     15.88 o
  -3   5  11       10.12       -2.03     20.38 o
  -2   5  11      178.39       92.77     48.17 o
  -1   5  11       17.95       20.33     10.94 o
   0   5  11        9.00       22.63     15.94 o
   1   5  11       24.44        8.48     12.56 o
   2   5  11        0.94       -6.74     11.90 o
  -3   6  11        1.60       -7.02     17.06 o
  -2   6  11       97.25       67.03     55.91 o
  -1   6  11        3.59       24.17     15.95 o
   0   6  11        7.82       12.81     14.57 o
   1   6  11       13.60       -5.61     13.97 o
   0  -8  12       13.07       26.46     19.14 o
   1  -8  12        5.91        8.49     15.48 o
  -2  -7  12       29.57       24.79     21.13 o
  -1  -7  12       10.17       19.97     17.81 o
   0  -7  12       14.28       15.16     13.72 o
   1  -7  12       14.15       41.27     14.82 o
   2  -7  12        8.07       -6.91     11.30 o
   3  -7  12        1.21      -10.00     10.36 o
  -3  -6  12       22.46        7.99     19.14 o
  -2  -6  12       10.10        4.99     16.64 o
  -1  -6  12       32.78       54.86     40.94 o
   0  -6  12       20.86       34.94     14.10 o
   1  -6  12        0.31        3.99     10.89 o
   2  -6  12       63.45       93.93     18.06 o
   3  -6  12        1.17       -1.32      9.77 o
   4  -6  12        0.08      -14.48     21.63 o
  -4  -5  12        1.09      -16.03     10.91 o
  -3  -5  12       63.63       45.46     18.12 o
  -2  -5  12       29.39       17.51     11.16 o
  -1  -5  12       50.82       61.99     22.71 o
   0  -5  12        7.15        6.33     11.08 o
   1  -5  12        2.67       15.57     11.94 o
   2  -5  12      206.50      180.57     29.70 o
   3  -5  12        2.92       16.64     11.00 o
   4  -5  12       19.51       34.37     13.02 o
   5  -5  12      113.57      102.66     24.85 o
  -4  -4  12        0.11       -6.20     11.79 o
  -3  -4  12      304.70      234.17     28.98 o
  -2  -4  12        4.33        0.97      9.03 o
  -1  -4  12        0.34       -8.01      7.82 o
   0  -4  12       68.65       61.00     16.01 o
   1  -4  12       98.77       85.99     34.61 o
   2  -4  12      127.33      144.49     21.79 o
   3  -4  12       43.50       48.37     19.05 o
   4  -4  12        2.22        1.98      9.14 o
   5  -4  12      112.44      132.63     17.85 o
  -5  -3  12       40.75       27.35     16.76 o
  -4  -3  12        0.16       -7.19     11.27 o
  -3  -3  12      106.72      115.02     21.99 o
  -2  -3  12       21.67       10.86      9.01 o
  -1  -3  12      134.38      116.58     15.95 o
   0  -3  12       47.75       43.19     11.68 o
   1  -3  12       10.74      -11.19     11.48 o
   2  -3  12      421.98      415.94     25.22 o
   3  -3  12        3.21       16.36     13.78 o
   4  -3  12        0.39        6.10      9.33 o
   5  -3  12       10.40        2.29     10.15 o
  -5  -2  12       15.70       19.68     16.24 o
  -4  -2  12       11.16       20.24     14.52 o
  -3  -2  12        4.17        5.89      8.93 o
  -2  -2  12      117.71       98.42     19.34 o
  -1  -2  12      171.50      211.74     38.61 o
   0  -2  12       45.73       33.09     12.75 o
   1  -2  12        3.23        2.31      7.11 o
   2  -2  12       51.46       71.51     15.64 o
   3  -2  12       39.73       25.53     11.08 o
   4  -2  12       23.22       20.60     15.78 o
   5  -2  12       30.15       37.29     13.62 o
  -5  -1  12       63.81       69.85     16.36 o
  -4  -1  12       14.88        9.42     13.81 o
  -3  -1  12       22.50       29.15     14.69 o
  -2  -1  12       65.62       66.56     19.05 o
  -1  -1  12        3.38        2.44     12.48 o
   0  -1  12       22.86       26.00      9.19 o
   1  -1  12       57.21       48.68     11.27 o
   2  -1  12       38.25       40.49     10.81 o
   3  -1  12      156.49      153.08     18.59 o
   4  -1  12       38.62       42.62     20.98 o
   5  -1  12        7.79       10.65     11.75 o
  -5   0  12      105.55      114.57     24.54 o
  -4   0  12       56.23       54.02     14.83 o
  -3   0  12        0.08        4.95     12.28 o
  -2   0  12      219.72      265.08     43.10 o
  -1   0  12        0.59       -2.11     18.60 o
   0   0  12       39.52       60.50     12.54 o
   1   0  12        4.87      -12.20      8.13 o
   2   0  12       52.28       61.36     11.36 o
   3   0  12       94.02       48.87     16.72 o
   4   0  12        6.79       -6.93     11.41 o
   5   0  12        0.09        1.91     11.37 o
  -5   1  12       30.73       56.06     20.00 o
  -4   1  12       23.28       25.37     14.80 o
  -3   1  12       30.50       30.07     17.44 o
  -2   1  12       35.69       32.16     14.78 o
  -1   1  12        0.76       11.77     12.03 o
   0   1  12      657.22      619.58     40.84 o
   1   1  12        2.72       -0.38      8.58 o
   2   1  12      129.40      127.97     18.08 o
   3   1  12      115.23      119.64     22.93 o
   4   1  12       11.88       45.26     27.29 o
  -5   2  12        4.05      -15.69     13.06 o
  -4   2  12       35.17       30.77     13.17 o
  -3   2  12       70.36       68.62     15.68 o
  -2   2  12        1.41       11.47     11.34 o
  -1   2  12        3.61       -2.65     11.99 o
   0   2  12      189.54      139.98     18.16 o
   1   2  12        9.77       12.77     13.62 o
   2   2  12        5.56       -1.98     10.27 o
   3   2  12      125.58      124.21     24.17 o
   4   2  12        0.55       13.06     15.33 o
  -4   3  12        0.85       16.94     15.76 o
  -3   3  12       22.13       24.46     16.16 o
  -2   3  12        0.30       -2.73     11.04 o
  -1   3  12        0.10      -14.53     10.18 o
   0   3  12       92.98       69.37     52.33 o
   1   3  12        1.18        5.41     11.03 o
   2   3  12        1.98       12.13     11.67 o
   3   3  12       58.45       79.06     16.90 o
  -4   4  12        0.02        2.08     13.63 o
  -3   4  12       29.85       36.83     18.53 o
  -2   4  12        0.02       -8.08     20.38 o
  -1   4  12        9.68       17.83     14.08 o
   0   4  12       23.23       25.25     16.06 o
   1   4  12        0.07      -15.84     10.56 o
   2   4  12        0.33       -1.89     11.90 o
   3   4  12       27.86       19.30     15.19 o
  -3   5  12       40.34       33.23     30.62 o
  -2   5  12        8.12        2.80     15.01 o
  -1   5  12       31.14       28.87     15.38 o
   0   5  12        1.73        8.75     11.59 o
   1   5  12        0.44        8.70     24.23 o
  -1  -7  13        3.67       15.64     18.47 o
   0  -7  13        0.01       -4.22     13.63 o
   1  -7  13       60.52       79.83     20.16 o
   2  -7  13       63.88       58.27     17.12 o
  -2  -6  13        0.00       -8.65     14.48 o
  -1  -6  13       29.74       24.46     15.04 o
   0  -6  13        4.71       -9.34     10.41 o
   1  -6  13        2.91       18.31     13.36 o
   2  -6  13       30.25       29.22     34.53 o
   3  -6  13        3.48      -12.75     25.38 o
  -3  -5  13        1.61       16.99     18.05 o
  -2  -5  13       12.74       -1.50     17.31 o
  -1  -5  13       23.29       53.99     16.35 o
   0  -5  13        0.43      -10.40      9.69 o
   1  -5  13        4.79        1.14     12.06 o
   2  -5  13       32.12       10.54     18.39 o
   3  -5  13       15.62        2.30     11.77 o
   4  -5  13       23.36       16.31     14.14 o
  -4  -4  13       20.45       -0.75     18.22 o
  -3  -4  13       19.20       10.44     13.12 o
  -2  -4  13       23.27       19.71     11.99 o
  -1  -4  13       77.18      106.33     20.05 o
   0  -4  13        0.07       22.38     13.71 o
   1  -4  13       33.96       40.80     19.47 o
   2  -4  13        0.08        6.38     17.72 o
   3  -4  13       14.85        8.08     12.24 o
   4  -4  13       39.43       34.95     25.13 o
  -4  -3  13       31.28       35.86     42.68 o
  -3  -3  13       32.18       37.63     17.14 o
  -2  -3  13       40.13       25.48     12.83 o
  -1  -3  13       12.04        6.26     11.08 o
   0  -3  13       53.29       54.79     14.52 o
   1  -3  13        4.67        3.14     11.18 o
   2  -3  13       20.26       23.63     13.26 o
   3  -3  13       70.67      108.92     21.03 o
   4  -3  13        4.32       12.87     10.62 o
  -4  -2  13       25.38       20.17     15.60 o
  -3  -2  13      129.88      153.98     20.15 o
  -2  -2  13       66.96       75.12     18.86 o
  -1  -2  13       44.67       37.03     14.71 o
   0  -2  13       27.63       38.27     14.00 o
   1  -2  13       62.11      109.66     27.29 o
   2  -2  13        8.02        2.98      8.90 o
   3  -2  13       28.66       20.76     10.91 o
   4  -2  13        1.04      -15.19     10.13 o
  -4  -1  13       34.40       68.09     20.46 o
  -3  -1  13      236.28      233.89     30.40 o
  -2  -1  13       10.85       -1.66     12.76 o
  -1  -1  13        7.46       -9.38     11.27 o
   0  -1  13      190.38      243.32     34.53 o
   1  -1  13        0.01       -8.18      8.48 o
   2  -1  13        0.93       -3.12      9.94 o
   3  -1  13      121.82      166.41     42.35 o
   4  -1  13        0.88       -9.90      9.92 o
  -4   0  13       16.40       17.06     15.88 o
  -3   0  13       25.53       19.84     25.04 o
  -2   0  13       34.25       38.92     15.43 o
  -1   0  13       85.97       64.46     16.59 o
   0   0  13        0.80      -12.35      8.23 o
   1   0  13       48.27       29.67     17.05 o
   2   0  13      217.05      202.68     25.17 o
   3   0  13      109.45      130.21     23.00 o
   4   0  13      108.89      103.45     21.55 o
  -4   1  13       79.31       56.70     16.20 o
  -3   1  13        6.94        7.23     11.65 o
  -2   1  13        2.37       12.20     13.88 o
  -1   1  13       54.17       29.99     12.23 o
   0   1  13       31.56       23.91     12.51 o
   1   1  13       56.25       39.60     12.96 o
   2   1  13       12.87       18.97     11.75 o
   3   1  13       64.29       25.07     16.58 o
   4   1  13        9.69        2.48     17.39 o
  -4   2  13        1.81        9.33     15.04 o
  -3   2  13        1.21       -6.45     11.55 o
  -2   2  13       33.06        9.65     12.48 o
  -1   2  13        9.99       14.14     12.33 o
   0   2  13        0.02       -7.12     10.73 o
   1   2  13       12.63        8.74     11.65 o
   2   2  13       60.55       58.68     16.03 o
   3   2  13        1.98      -14.31     13.07 o
  -4   3  13       37.40       15.12     16.47 o
  -3   3  13       24.17       29.50     14.23 o
  -2   3  13        3.21       18.33     16.44 o
  -1   3  13       11.43       11.66     14.87 o
   0   3  13       10.74       13.08     12.58 o
   1   3  13       11.44       10.87     13.75 o
   2   3  13       10.75       11.32     20.00 o
  -3   4  13        2.16        4.28     16.05 o
  -2   4  13       50.46       13.34     11.89 o
  -1   4  13        0.30       18.32     13.81 o
   0   4  13        1.09       12.46     15.85 o
   1   4  13       23.69       33.85     15.70 o
  -1  -6  14       35.19       45.55     17.55 o
   0  -6  14       44.55       55.09     25.79 o
   1  -6  14       16.33       19.74     15.33 o
   2  -6  14        0.15      -10.97     11.25 o
  -2  -5  14        2.64        5.82     18.30 o
  -1  -5  14       11.90       -8.02     11.85 o
   0  -5  14       89.02      100.70     20.91 o
   1  -5  14        2.29      -14.25     10.68 o
   2  -5  14        0.43        3.99     12.54 o
   3  -5  14       39.87       74.01     18.91 o
  -3  -4  14       25.17       16.25     14.59 o
  -2  -4  14        3.46       -3.16     17.31 o
  -1  -4  14       19.37       21.11     14.66 o
   0  -4  14       93.49       99.79     20.59 o
   1  -4  14        0.22       -3.02     11.73 o
   2  -4  14       19.53       28.58     17.06 o
   3  -4  14       25.53       33.28     16.31 o
  -3  -3  14       85.09      125.40     24.21 o
  -2  -3  14        7.95        8.46     10.59 o
  -1  -3  14        0.01        0.20     11.94 o
   0  -3  14       87.17       91.80     20.14 o
   1  -3  14        0.07       -6.47     11.48 o
   2  -3  14       17.32        7.05     13.43 o
   3  -3  14       47.06       65.33     18.07 o
  -3  -2  14      110.31      130.60     24.89 o
  -2  -2  14       22.73        9.24     13.40 o
  -1  -2  14        0.46       -5.47     18.47 o
   0  -2  14       30.92       51.92     22.80 o
   1  -2  14       17.32        4.83     15.48 o
   2  -2  14       43.08       54.15     25.29 o
   3  -2  14       19.09       33.68     16.46 o
   4  -2  14        3.49      -11.42     13.48 o
  -4  -1  14       34.94       55.74     19.85 o
  -3  -1  14       64.51       84.76     22.56 o
  -2  -1  14        4.62       15.46     14.24 o
  -1  -1  14        0.88      -10.00     11.73 o
   0  -1  14        2.34       -3.26     11.63 o
   1  -1  14        5.76        3.99     17.97 o
   2  -1  14       11.60       -0.17     16.47 o
   3  -1  14       15.11        8.74     16.31 o
  -4   0  14        1.51        6.13     15.57 o
  -3   0  14       81.43       25.71     24.63 o
  -2   0  14      124.14      133.97     72.47 o
  -1   0  14        9.29       -0.95     16.56 o
   0   0  14       11.42      -13.97     10.56 o
   1   0  14        4.69      -10.98     16.97 o
   2   0  14       11.04       14.88     19.47 o
   3   0  14       45.04       43.04     23.80 o
  -3   1  14        7.73       -0.76     10.03 o
  -2   1  14       32.46       31.50     32.03 o
  -1   1  14        0.01        6.29     14.49 o
   0   1  14       27.03       19.19     14.89 o
   1   1  14       19.80        8.44     11.70 o
   2   1  14       34.41       33.81     17.68 o
   3   1  14       33.85       33.59     18.21 o
  -3   2  14        0.45      -12.21     13.20 o
  -2   2  14      154.63      222.15     43.76 o
  -1   2  14        0.27        2.64     14.18 o
   0   2  14        5.84       -7.64     14.47 o
   1   2  14       23.25       14.70     14.03 o
   2   2  14        2.24        3.74     17.56 o
  -2   3  14       73.10       38.85     24.88 o
  -1   3  14        0.07       -8.99     19.39 o
   0   3  14        8.32       -7.90     12.77 o
   1   3  14       10.44       14.20     12.25 o
   0  -5  15        0.05        2.61     13.45 o
   1  -5  15        1.01       13.20     15.05 o
  -1  -4  15        0.04      -16.05     11.83 o
   0  -4  15        0.19       12.78     14.64 o
   1  -4  15        2.36       -9.88     10.94 o
   2  -4  15       23.53       18.53     14.86 o
  -2  -3  15       45.70       47.59     25.79 o
  -1  -3  15        4.71        9.62     13.91 o
   0  -3  15        0.33        9.92     13.88 o
   1  -3  15       27.56       26.86     15.04 o
   2  -3  15        6.97       -0.26     12.60 o
  -2  -2  15       98.55      116.40     19.13 o
  -1  -2  15       12.49        7.82     20.13 o
   0  -2  15        0.11      -11.65     15.64 o
   1  -2  15        7.47        9.70     15.48 o
   2  -2  15        0.02       -2.06     16.97 o
  -3  -1  15        0.83       -9.77     16.31 o
  -2  -1  15       67.24       74.41     40.69 o
  -1  -1  15        3.11       -1.03     13.03 o
   0  -1  15        8.20       22.63     21.47 o
   1  -1  15       72.99       38.94     23.13 o
   2  -1  15        0.60       -0.50     17.47 o
  -2   0  15       42.60       34.62     17.84 o
  -1   0  15       20.60       10.24     13.59 o
   0   0  15        7.34       25.16     15.38 o
   1   0  15       19.27        0.83     21.63 o
   2   0  15        0.28       16.14     20.30 o
  -2   1  15       29.20       30.81     17.77 o
  -1   1  15       21.25       10.99     14.67 o
   0   1  15        9.71       10.34     15.68 o
   1   1  15       11.05       26.46     23.96 o
  -1   2  15       38.76       38.84     19.16 o
   0   2  15       30.12       47.82     20.35 o
   0  -2  16        1.73       11.31     15.19 o
 
